# Supplementary material for: Proteomics Analysis Reveals That Caspase-Like and Metacaspase-Like Activities Are Dispensable for Activation of Proteases Involved in Early Response to Biotic Stress in Triticum aestivum L
Source: Int J Mol Sci. 2018 Dec 11;19(12):3991. doi: 10.3390/ijms19123991 (PMC6320887; doi:10.3390/ijms19123991)
Supplement: Supplementary file 1 [file ijms-19-03991-s001.zip]

Archive with 1 entries (1 files):
- ijms-395186-supplementary.xlsx
