# Supplementary material for: Proteomics Analysis Reveals That Caspase-Like and Metacaspase-Like Activities Are Dispensable for Activation of Proteases Involved in Early Response to Biotic Stress in Triticum aestivum L
Source: Int J Mol Sci. 2018 Dec 11;19(12):3991. doi: 10.3390/ijms19123991 (PMC6320887; doi:10.3390/ijms19123991)
Supplement: Supplementary file 1 [file ijms-19-03991-s001.zip › ijms-395186-supplementary.xlsx]

## Sheet: TableS1
Table S1. Proteases found in healthy Khakasskaya cultivar proteome
Trypsin
Protease	Protease family	Peptide	Coverage, %	Hyperscore, 1st biological, 1st technical replicate	Hyperscore, 1st biological, 2nd technical replicate	Hyperscore, 2nd biological, 1st technical replicate	Hyperscore, 2nd biological, 2nd technical replicate	Hyperscore, 3rd biological, 1st technical replicate	Hyperscore, 3rd biological, 2nd technical replicate
TRIAE_AA0053470.1	Peptidase_S10	PSTADIPR	2	0.25567174994	0.421423196203	0.33574305292	0.349342184885	4.14625078524	0.327257518577
	Peptidase_S10	QAETMALARAGR	3	1.61751133204	1.99457471657	2.0843348344	2.20054047806	1.92984571547	2.29329384394
	Peptidase_S10	VLGEFVNR	2	3.48961360845	0.615962051966	3.55163517395	0.879860013095	2.18952518518	0.549858880234
TRIAE_AA0085640.1	Peptidase_S28	AGTTAAATSRLAVV	3	14.9692313417	15.2752276414	13.0771903027	2.85257964748	14.9439592964	2.27171592612
	Peptidase_S28	TDLVEAFAR	2	0.49783013955	0.574256220957	2.38482274122	0.528030451203	2.62842177114	2.22372607433
TRIAE_AA0095940.1	Peptidase_C14	GAMTYSFIKAVESEPGTTYGR	5	2.05081164837	1.99313396215	2.13059538603	2.33107727766	1.92061150074	1.55859339237
	Peptidase_C14	GDSQTSAESDR	3	0.925753095331	0.942778862088	1.10971836338	1.04488141228	1.07201801992	1.03964867683
TRIAE_AA0118900.1	Peptidase_S8	ASAQGLGRGTAAGTAPR	2	1.06568162888	0.504402570426	0.481627542526	0.420435983688	0.424046387896	0.527412833646
	Peptidase_S8	SSPGRNVAGKIVI	2	0.352160673829	0.468600189528	0.502881631474	0.383023400049	0.221367385008	0.391243483194
TRIAE_AA0194100.1	Peptidase_S10	ITTMHRDAQLR	2	0.618480104953	0.629002378048	0.639843564668	0.644015049979	0.684476148337	0.593314742049
	Peptidase_S10	QAETMALARAGR	2	1.61751133204	1.99457471657	2.0843348344	2.20054047806	1.92984571547	2.29329384394
TRIAE_AA0296100.1	TAXi_C	LASITPRLYPTR	2	1.10847082704	4.91962211991	1.02986433419	4.97031485073	1.12955044421	0.980328708042
	TAXi_C	NLNGMSIGDKAMSSSLR	3	1.17511096544	0.336339147167	1.17080646592	0.463670397344	1.2462963219	1.3086899428
TRIAE_AA0297770.1	Peptidase_C48	RDSYDTENDR	2	0.413146268904	0.449159829321	0.434416262547	0.405747822259	0.421618425377	0.412841683648
	Peptidase_C48	YSNHLLTSTPMPDR	3	0.518061266872	0.489056073056	2.80411210178	2.23260464519	0.392715957016	3.3004637427
TRIAE_AA0337990.1	TAXi_C	AEAGYAMLR	2	0.415902479308	0.395721886173	0.44807274022	0.428588468777	0.48227398914	0.369950266846
	TAXi_C	SLVSQLGIGR	2	5.04487252837	4.55257173387	1.2415869394	5.9647757655	1.82982136514	1.10070735622
TRIAE_AA0344840.1	Peptidase_S8	ATGYTIILQDFDE	2	0.357034924067	0.441700918545	0.355231169853	0.384144008129	0.389586368949	0.414244429583
	Peptidase_S8	TLQLMTTHTPEFLGLR	2	1.10032839328	1.14328866452	1.15422005206	1.1385903284	1.15373890847	1.11458735168
TRIAE_AA0346070.2	TAXi_C	IGGGAMVLGAMPAPR	2	1.84919678121	0.439414334008	0.257631106284	1.86721372833	1.72991051164	1.83407543049
	TAXi_C	LQSGGAPSPAP	2	0.215741845218	0.219724080608	0.313348284179	0.155812325701	0.335113236388	0.24627029935
TRIAE_AA0426860.1	Peptidase_M48	LDAGGGEGGDVEAR	2	0.360604567398	0.317554375557	0.270135521889	0.330162452697	1.30570268759	0.357517958846
	Peptidase_M48	RIFCEGAR	1	0.606262400564	2.04701967483	0.840291797091	0.604400202551	2.11234498093	0.812838676218
TRIAE_AA0447580.3	Peptidase_M20	SLLVNGHFDSPLGSPGAADCGSCVASMLELSRLILESGWVPPR	5	0.206301854923	0.100847398862	0.252320123836	0.265219498426	0.109236820601	0.218662524596
	Peptidase_M20	SSQVFPYSTGAPKR	2	0.252095445057	0.231089856558	0.360272631049	0.20491592586	0.228610853176	0.246111370623
	Peptidase_M20	VDVAVLDQFLVDS	2	4.41456485824	5.41718644917	5.56499860665	0.895995095372	1.24886958093	1.09935732081
TRIAE_AA0480940.2	Peptidase_S10	IRELMKNNIR	2	0.763035942232	0.628572262356	0.673995536435	0.658542593762	0.576439636754	0.612964552166
	Peptidase_S10	TRQGDYLNRLR	2	0.281622963547	0.321778594944	0.366234862662	0.335151702166	0.351842067022	0.354278283502
TRIAE_AA0481540.1	Peptidase_M24	AQEAALAACKPGN	1	1.0674033809	0.991492706392	0.336151081989	1.16488376227	1.06477353304	1.01174536429
	Peptidase_M24	KAQEAALAACK	1	2.03298293518	1.24455669522	1.20682856441	1.34619811177	1.54141638883	1.13531076908
TRIAE_AA0552400.1	Peptidase_S8	AVTGLGAGASR	1	3.52527736285	3.44898874476	3.62784020094	3.48633848637	3.05270985576	0.752898875624
	Peptidase_S8	GGRTRSSGGSPR	2	0.604310794375	0.583106477971	2.45523244227	0.600020529509	2.31004186656	0.580602128059
TRIAE_AA0577180.1	Peptidase_S8	ATWYHELELR	1	0.96670790447	0.777732633054	0.767064542054	0.772796736692	0.786403230834	0.965470247229
	Peptidase_S8	SRGFYEGR	1	0.633456727217	0.572414398193	0.585820183158	0.573650628328	0.558323085308	0.657091944774
TRIAE_AA0594140.3	Peptidase_S10	IRELMKNNIR	2	0.763035942232	0.628572262356	0.673995536435	0.658542593762	0.576439636754	0.612964552166
	Peptidase_S10	TRQGDYLNRLR	2	0.281622963547	0.321778594944	0.366234862662	0.335151702166	0.351842067022	0.354278283502
TRIAE_AA0600800.2	TAXi_C	LGGLIFGCAHR	3	1.80629673126	2.4986011677	2.10883735469	2.22087294959	0.521299791521	2.14696162829
	TAXi_C	NHGIVVGAMSLNKR	3	1.19578080735	1.26804128008	0.7943426716	0.891061582637	0.281006759735	0.258277678447
TRIAE_AA0633750.1	Peptidase_C48	VDVEIVNIR	2	2.04620749231	2.23792897825	0.821116894484	0.766712978482	1.6345243156	0.817139815539
	Peptidase_C48	VEIVASSSPR	2	1.41365301853	0.393279255551	1.37219060241	0.375372338385	1.47442600349	1.46514379369
TRIAE_AA0649170.1	Peptidase_S8	GGGGGDNPATSILR	2	0.481825526666	0.514298004139	0.518104568738	0.39274446849	0.433154309399	0.427582022654
	Peptidase_S8	MSAVKDGIFVVQAAGNTGPSPKSMSSYSPWIFTVGASAHDR	5	0.0364604927599	0.0438142195344	0.0544017218053	0.0536225251853	0.0487425643951	0.0425982177258
	Peptidase_S8	VDIISLSITPNRR	2	0.379175852389	0.422265690759	0.366232917027	0.343671446666	0.355927369159	0.332498721778
TRIAE_AA0687770.1	Peptidase_C14	LYPSRSRQR	2	0.647005093106	0.547556489401	0.413373111785	0.554861565204	0.573714830981	0.569121045208
	Peptidase_C14	RATIRDSQGTGR	2	0.538348849697	0.500175002998	0.588404949003	0.468296955122	0.411652835728	0.573453705318
	Peptidase_C14	VNDRCGTLLGSSSTIHGKNR	4	0.450484083965	0.51220953092	0.387630259618	0.378606380895	0.407953413203	0.401616789401
TRIAE_AA0704860.2	Peptidase_C48	DHRLGILE	2	0.683077117495	0.649521067341	0.635536913145	0.617794460427	0.663600971337	0.679108377012
	Peptidase_C48	RALGGKNR	2	0.493481481554	0.611699662115	0.590929055388	0.528553798173	0.578405172204	0.634269531443
TRIAE_AA0768240.1	Peptidase_S10	AGHEVPLHRPRQALILFR	4	0.680471107364	0.62485986203	0.616622820497	0.759818360209	0.702430196106	0.595698013902
	Peptidase_S10	SLKLGLGGR	2	2.7413717451	0.665202991835	3.25628853437	0.697934006457	2.95655670149	2.91459446371
	Peptidase_S10	SSVGYGASEEVGPFRIR	4	0.573524740086	0.608936953443	0.673021312241	0.627127735617	0.540509114488	0.697779465291
TRIAE_AA0776030.1	TAXi_N	GGVAMTVKPENY	2	1.56723787722	1.6788033396	0.28371174926	3.03484077097	1.91774338559	1.97420563949
	TAXi_N	GVPAEHLR	2	20.0290909138	157.360236682	145.333459965	123.422234058	23.1671389456	150.282694876
	TAXi_N	GGVAMTVKPENY	3	1.56723787722	1.6788033396	0.28371174926	3.03484077097	1.91774338559	1.97420563949
	TAXi_N	GVPAEHLR	2	20.0290909138	157.360236682	145.333459965	123.422234058	23.1671389456	150.282694876
TRIAE_AA0792220.1	Peptidase_S10	QARQLFAHFLAGK	3	2.00639219893	8.72300732794	2.12574369887	2.01169980613	2.07207559174	0.892569300673
	Peptidase_S10	QSDNSRSLR	2	0.693501438557	2.89490951656	2.88527027804	0.665363876474	0.658537199272	2.56444583945
TRIAE_AA0793230.2	Peptidase_S8	SDVLLKMDTLSPR	2	0.666687171102	0.692784887971	1.4229541394	1.23186699159	0.632402080088	0.52970552749
	Peptidase_S8	VDLDTGEKIR	1	1.41284461114	1.51100152197	0.57921835387	0.664830679733	1.23002844304	1.17601275361
TRIAE_AA0809840.1	Peptidase_C48	ISKTEEREDIR	2	2.61556959522	5.22492376194	1.29469158705	3.0551127747	4.20227678183	1.35142125526
	Peptidase_C48	VLATAAPPG	2	1.47208327497	1.40158130846	1.76402549805	1.37325938394	1.74900048637	1.63452249296
TRIAE_AA0818060.1	TAXi_N	RAAGYATLKASLC	3	1.0227615643	0.957123484646	0.845691500312	0.897757766578	0.995782012186	0.828175709728
	TAXi_N	SSGSYLAFGR	2	0.439617576198	0.51256942418	0.435393829352	0.460057890352	0.481304844301	0.460596601588
	TAXi_N	TPLLSNPR	2	0.59190810703	2.59725874629	2.14441518522	2.4866260173	2.27565140819	2.6071735812
TRIAE_AA0843950.3	Peptidase_M50	RGRASATLPSGPSVNR	3	0.334475898091	1.2265077434	0.311912477565	0.237604763699	0.340250910638	0.271505258378
	Peptidase_M50	SSVKLSPYRPR	2	0.909518545732	1.08050475904	1.07310605959	0.932706815975	1.00123202637	0.944378406936
TRIAE_AA0861490.1	Peptidase_M28	LSMEELDASE	1	0.355064596001	0.276332720317	0.336723836816	0.266185706487	0.318782699072	0.323022485746
	Peptidase_M28	TAAMLEIAER	1	4.84750299598	22.1125397945	6.3442890482	19.6200450918	18.9161446993	5.79619128728
TRIAE_AA0866980.1	TAXi_N	GITGIAVNQQR	3	1.90502237736	1.66872371026	1.27154555993	1.53919563049	1.68299702728	1.59000170832
	TAXi_N	YRPPGCPKPNLR	3	11.683992003	11.647242395	11.274608022	11.5953134525	10.3079882136	10.7231211283
TRIAE_AA0905770.1	Peptidase_C26	AGFARLPATR	4	5.94170558453	5.73538738489	5.56433728337	6.8467464745	6.46441528201	4.71650053561
	Peptidase_C26	WTEDGLIMAAR	4	1.29321445868	1.3756499303	0.982637034329	1.05963341562	1.47045467603	1.32785617544
TRIAE_AA0909330.1	Peptidase_M50	LTLRSPSLPLPAGPLSR	3	1.81301141636	0.408807805311	0.319615725826	0.458492531349	2.02829538507	0.324623622
	Peptidase_M50	WQIGSFGGITRIVNIVRNR	3	0.376625351608	0.482245914638	0.415982041508	0.213272251189	0.317878587171	0.360343448818
TRIAE_AA1011930.1	TAXi_C	SLRLWQWLSK	2	0.330197485068	1.41189916634	1.16194053468	1.27087949131	1.36202280193	1.4254114373
	TAXi_C	YLEEAAYSVLR	2	0.498716920505	0.56647556703	0.489545937889	0.597100965116	0.558578499044	0.626459982699
TRIAE_AA1012100.1	Peptidase_S15	PPAMMTPDFVLR	4	2.56111682481	2.98807875131	3.1714362715	3.41507206963	2.98806233108	2.99354611377
	Peptidase_S15	RATWQWR	2	1.29873861703	1.39350453144	0.514110166019	0.261920943417	1.43553051349	1.34770834776
	Peptidase_S15	VPLIDYFARREFLAAGLR	5	0.467658752387	0.497940486483	3.05153149366	0.434703697913	2.03506083876	2.19112617393
TRIAE_AA1042920.2	Peptidase_S9	GDAYYIDNLVG	2	1.67781400219	0.46033879211	1.82647009688	1.69719630669	1.80044908832	1.80742169258
	Peptidase_S9	LFQGLEDTVVPPDQAR	3	3.25346972835	3.35918040218	3.62121293428	3.16659836931	3.46001994582	3.26938635904
TRIAE_AA1092330.1	Peptidase_C1	KCKVQNQVWE	3	3.22712341059	2.81496238443	2.97170243323	3.08951552482	2.99101680203	3.31716047384
	Peptidase_C1	YWLLANQWNR	3	0.364277950025	0.396221747214	0.349815953825	0.44263830942	0.377839038491	0.362648238136
TRIAE_AA1096390.1	Peptidase_S8	SSETVSRTVTNVG	3	0.720115162457	0.758940383792	0.781761816696	0.894791777748	0.750009972719	0.742315657636
	Peptidase_S8	VGQADAVYR	2	3.24097035495	2.98883476927	2.91329800937	0.490521458669	0.427711881752	2.84874558449
TRIAE_AA1105920.1	Peptidase_C65	SSPSASGAPR	2	1.23303370366	1.19962050428	1.30738233835	0.86848805269	1.18134427098	1.25911660425
	Peptidase_C65	SSSPSANGAPR	1	1.02487803645	0.798457444315	0.916576073712	1.06121313771	0.279860571121	0.414588186589
TRIAE_AA1132050.1	Peptidase_S8	ATGPTGLEADDR	2	0.685784547791	1.22834090889	0.752808400698	0.828232027177	0.45142775774	0.948991087539
	Peptidase_S8	RTEFNILSGTSMACPHASGAAALLRSAHPG	4	0.241156280041	0.209473893046	0.187087155879	0.213286966085	0.250843808055	0.21419171989
TRIAE_AA1152690.1	Peptidase_S15	KSKDAAGQVR	2	1.44163827073	1.30581003075	1.25793643145	1.15513352093	1.37240402095	0.869679268775
	Peptidase_S15	VLWESDRWLQK	2	0.462360066599	0.615646057017	0.608419054776	0.787951075411	0.637294977014	0.595800947475
TRIAE_AA1205470.1	Peptidase_C48	AAGFGSIFNWR	1	2.4254729725	2.60035688786	2.57506722707	2.52448759326	2.24062030016	2.27044001007
	Peptidase_C48	RQKAACVQR	1	0.725101453345	0.678540914181	0.679224571007	0.836825911137	0.35219951532	0.651617283454
TRIAE_AA1221180.1	Peptidase_S8	AEGLETERTSSYIVHVAPAR	3	0.298643331975	0.308370955288	0.341024078429	0.44199982658	0.336741993204	1.93106094003
	Peptidase_S8	SYAHAATGFAAR	2	0.524146193631	0.456793099649	0.454146450114	0.507978440742	0.475606275178	0.510666663138
TRIAE_AA1230530.1	Peptidase_S8	RAGGAGMISADSR	2	0.404008620935	0.510828076322	0.486181714549	0.560298738682	0.604093119017	0.505998167636
	Peptidase_S8	RVEYNIISGT	1	1.14873416023	0.900181270834	0.801913746795	0.42587256445	0.970634043217	0.220228688791
TRIAE_AA1274640.1	Peptidase_C48	MRRLLCQAIA	1	0.362269655322	0.359449549304	0.328287803652	0.369379887228	0.361768519544	0.3598396588
	Peptidase_C48	PMPPKVAPR	1	0.317197866102	0.298507019	0.257792666554	0.290453788274	0.296267093805	0.299659901661
TRIAE_AA1296100.1	Peptidase_C1	PPTIHNVVVTAMASSFSR	5	1.05843247137	0.249036665761	0.53322810059	0.319220984062	1.14109220226	0.394237356915
	Peptidase_C1	RAGPVDAGGRR	3	1.29527381776	1.26510348937	1.1310027101	1.40990942185	1.2427693228	1.24146435669
TRIAE_AA1302490.2	Peptidase_M1	ENEMQIENEKVKN	1	0.432793930173	0.602520626982	0.312563404441	0.398499831557	0.347274363041	1.25873856246
	Peptidase_M1	SSPRQAIEFILQ	1	0.391129202059	0.360825774334	0.366043186075	0.296669635984	0.364331395951	0.437371633262
TRIAE_AA1305120.1	TAXi_C	PFPQIPPPFNPEISSSFRR	4	0.365215703845	0.405041351914	0.423577323556	0.431226983666	0.457061827183	0.361477769911
	TAXi_C	TLRFEEGAELVIR	3	3.75637758081	1.83950057597	0.977376012991	4.26203550735	1.7473387943	5.57524646173
TRIAE_AA1310870.1	TAXi_N	MRLAACALLLP	3	1.90010121389	5.57907020566	0.517580390813	5.76197601974	5.48118599713	5.81907793956
	TAXi_N	RFCLPPAHGHR	3	0.253193075379	0.364652427828	0.240703145078	0.334920207818	0.469922335501	0.398491183639
TRIAE_AA1318440.1	Peptidase_S8	RAGGAGMISADSR	2	0.404008620935	0.510828076322	0.486181714549	0.560298738682	0.604093119017	0.505998167636
	Peptidase_S8	SSDCGEYDYHLTPDR	2	0.409383565187	0.405096963048	0.426992565393	0.238161630929	0.397137664258	0.426475211605
TRIAE_AA1322500.1	Peptidase_S10	VGNCEGSYIR	2	0.240527039422	0.287806438601	0.280264440342	0.309389569896	0.295909897222	0.285317345092
	Peptidase_S10	YLSNIWANDNSTR	3	1.29300338722	0.703086902449	1.58699289128	0.6040119369	0.466536233622	0.555877806583
TRIAE_AA1327140.1	Peptidase_S9_N	INTRPDLFR	1	0.520322303668	0.503373381786	0.473356389852	0.393130903518	0.489576106325	0.469123703718
	Peptidase_S9_N	NVFLEEPGIIL	1	2.53818261623	15.0721622582	12.5228056356	12.3192639782	15.9180406801	14.329987895
TRIAE_AA1331680.1	Peptidase_S9_N	SSAGGGGLRAR	4	0.482029595984	0.464721865331	0.470879237151	0.493204214446	0.44777230257	0.535771785642
	Peptidase_S9_N	YVPNGMEYPVLSR	4	0.257354676723	0.282832957804	0.222217254341	0.248768903315	0.273900575936	0.310148850083
TRIAE_AA1342160.1	Peptidase_S8	ASTDLFKFAGGR	2	0.374931875902	1.24802322097	0.413465036207	0.352011690962	0.292177766562	1.30277420953
	Peptidase_S8	SYSVPFSSEAGAKARP	2	1.86948162221	0.444203326257	0.427246078819	0.471622716858	0.400613188841	0.386004921206
TRIAE_AA1347310.2	TAXi_N	SGLKVVFDRER	2	1.2319057472	1.20721652525	1.19654423068	1.27483621061	1.08895210253	0.48428196001
	TAXi_N	SSGSSVHLHFSR	2	0.386016064161	0.430861687414	0.422179215337	0.393134058989	0.444358628795	0.415153213702
	TAXi_N	SSNPEAAKR	2	0.399687396171	0.364096066373	0.40284259614	0.460725184753	0.343687963587	0.425450557435
TRIAE_AA1361060.1	Peptidase_C1	EQGACRSGGVMPNSAASVGVPR	6	0.361554628238	0.324262328446	0.304482081905	0.942518278956	0.444987148046	0.368698999286
	Peptidase_C1	VADVAAARGVPTVAAR	5	0.544314989989	0.394981057323	2.39025459457	0.435699813607	0.459352783059	0.456362660068
TRIAE_AA1365760.1	Peptidase_S8	AAEDAILYSYR	1	0.445222257756	0.560844458095	0.460660763406	0.465771202489	0.4583909303	0.442834375104
	Peptidase_S8	GPSSLTPSILKPDI	2	0.395002599376	0.333758843956	0.40662770572	0.43625213537	0.394900323894	0.372153763151
	Peptidase_S8	QAAEDAILYSYR	2	0.653439662346	0.668114636977	0.745679858197	0.597402393328	0.615080940122	0.692380246737
TRIAE_AA1414090.2	Peptidase_M1	GSVAISVAVSAPTR	2	3.13022048555	3.09023478877	2.86279384158	3.00194518646	2.9177281272	3.09803479857
	Peptidase_M1	LLHYKEDPR	1	0.717942744522	0.758874885784	0.658718927044	0.735822229223	0.753523385915	0.744594222192
	Peptidase_M1	LLSMCVDVLLMR	1	0.314468946308	0.315163454688	0.418099507065	0.416236817985	0.286717683077	0.384169902543
	Peptidase_M1	REISWNWLKVR	1	1.90782431855	1.85262898211	1.78334204038	1.77414092058	2.39935367126	1.83205089462
TRIAE_AA1430320.1	TAXi_N	AAAGSGPVVVGKR	3	0.359528124133	0.304257390526	0.333783952425	0.813517880926	0.306930087143	0.281714584291
	TAXi_N	DAARAASLQLPR	2	0.357385883465	0.426359636055	0.291533052921	0.266077686002	0.360808109205	0.331707371979
	TAXi_N	LGGDSSFYR	2	2.55308013896	2.49333190011	2.02370853389	1.91286129977	4.98806922446	2.25056791298
TRIAE_AA1441370.1	Peptidase_M20	PALPVGVVSSR	3	2.62570351374	3.04035577448	0.525660988366	2.99397335433	0.468973914623	3.0109555607
	Peptidase_M20	SRPGPFAATSGR	3	1.80128017726	1.79720833094	1.77820138037	2.1741861879	2.10402122983	2.02315239601
TRIAE_AA1455620.3	TAXi_C	SGLKVVFDRER	3	1.2319057472	1.20721652525	1.19654423068	1.27483621061	1.08895210253	0.48428196001
	TAXi_C	SSNPEAAKR	3	0.399687396171	0.364096066373	0.40284259614	0.460725184753	0.343687963587	0.425450557435
TRIAE_AA1465940.1	Peptidase_S9_N	INTRPDLFR	1	0.520322303668	0.503373381786	0.473356389852	0.393130903518	0.489576106325	0.469123703718
	Peptidase_S9_N	NVFLEEPGIIL	1	2.53818261623	15.0721622582	12.5228056356	12.3192639782	15.9180406801	14.329987895
TRIAE_AA1511420.1	Peptidase_M41	IDFISAVERSI	1	0.380560240033	0.276198196619	0.300935579359	0.364435852702	0.328964084283	0.343251053567
	Peptidase_M41	IIFIDEIDAVAKSRDGR	2	0.538591558832	2.32880070419	1.8511206972	1.91441287971	0.618182199688	3.43742575211
TRIAE_AA1532970.1	Peptidase_S15	GDVVAVCR	4	0.734117601053	0.731432216036	0.801946943422	0.721136822456	0.632610830768	0.737812226421
	Peptidase_S15	TSVKQLQNKLR	5	0.555435743602	0.660107426073	0.672253020574	0.62441651129	0.452134798009	0.499940823021
TRIAE_AA1547520.1	Peptidase_S8	FHKGHEAARGR	1	0.216057714075	0.294042016093	0.250084105879	0.317747221675	0.319964314521	0.291139686952
	Peptidase_S8	SSPTGLASDARR	2	0.808156094128	0.720218694063	0.70157065637	0.851448901121	0.395143189867	0.366674539687
TRIAE_AA1581050.1	Peptidase_C2	SSVKRSSGSVEACQHGNTTDSIYR	1	1.32254831493	0.375641971827	0.345874726772	0.34051206708	0.462884992361	0.422132194042
	Peptidase_C2	TRNAISGTYSAPQR	1	0.475204977982	0.391566643585	0.403255698016	0.402968886785	0.361634039351	0.404102287344
TRIAE_AA1596970.2	TAXi_N	RARTAGSSPT	3	0.966714771871	6.18820223391	0.658635944939	0.913470237478	1.12864620698	1.79521564777
	TAXi_N	SSPTASLRSR	3	1.06287123452	1.355435395	1.22325151458	1.09125741371	1.19876723983	0.611733057249
TRIAE_AA1654960.1	Peptidase_S8	FFGYGRGTAR	1	0.477262964263	0.501838853454	0.511939494291	0.49562008548	0.588818309168	0.534367089488
	Peptidase_S8	SASPATVQVQRSPR	2	0.443598782599	0.49045315121	0.304875457993	1.34250978383	1.33619356956	1.11323216421
TRIAE_AA1674490.1	Peptidase_C1	GENGYIRIAREVR	4	2.51265499628	0.557222772457	0.597285270963	0.506085821138	0.577991173909	0.629241532495
	Peptidase_C1	QGRLTDDAINAR	3	0.349425552646	1.22959082495	1.37813433744	0.379656575982	0.417091849687	0.396400862437
TRIAE_AA1702750.1	Peptidase_S49	GWGKAEEIR	1	2.9778742198	3.586452594	3.30741242614	2.94765451079	3.09266970017	2.81425576521
	Peptidase_S49	TSLNGVQAR	1	0.414207123067	0.369605050534	0.303535444816	0.298152480954	0.231921731053	0.210435501024
TRIAE_AA1722390.2	Peptidase_M1	AVFKITLEVP	1	0.559024617548	0.599736832738	1.27198924453	0.523875107695	1.23259599005	0.595944299761
	Peptidase_M1	SVYELNGEKKNM	1	0.659931276391	1.92342563756	0.531910281447	0.626655474363	0.599336371862	1.48036267593
TRIAE_AA1722390.4	Peptidase_M1	AVFKITLEVP	1	0.559024617548	0.599736832738	1.27198924453	0.523875107695	1.23259599005	0.595944299761
	Peptidase_M1	SVYELNGEKKNM	1	0.659931276391	1.92342563756	0.531910281447	0.626655474363	0.599336371862	1.48036267593
TRIAE_AA1753960.1	Peptidase_C48	LIPCFCR	1	0.784112908858	0.785525124025	0.794015483353	0.751304673898	0.539115568008	0.8565647425
	Peptidase_C48	TLGVGLERISAELPR	1	1.52022393806	1.22139816374	1.58203522697	1.33436019235	1.32578614162	1.22945863996
TRIAE_AA1787480.1	TAXi_C	FHVLYDLER	2	2.37258131987	2.59619603991	2.52816765368	2.52033539002	2.77756152418	2.47068173838
	TAXi_C	SPAASTGRKCR	2	0.512778764815	1.04813233707	4.92164714857	6.26518660142	1.32920857034	5.44688968844
TRIAE_AA1799490.1	Peptidase_M20	MLLGAASILKARER	3	1.03384266766	0.979825710489	0.898773113373	1.05986893572	1.02927108406	1.0206287321
	Peptidase_M20	RAGADPVLAA	2	0.729506175607	2.86339839387	0.451731473207	0.688524177874	2.2340906796	0.748176635736
TRIAE_AA1811670.1	Peptidase_C97	LAKIGVVFTCVIP	5	0.670687921345	0.676890589297	0.738206222653	0.665042608976	0.707931101322	0.679360032082
	Peptidase_C97	RSLSVGGGKNVTPR	6	1.29312085103	0.990747687676	1.41243355927	1.00690616681	1.07100713192	0.795870950573
TRIAE_AA1818830.1	Peptidase_A22B	CTLGVIVVLGWIR	2	1.94859392762	0.72414612025	0.666042264551	1.58835771853	2.24100219641	0.667008547112
	Peptidase_A22B	TVVGLSARFGSPLPR	2	1.40593398857	1.40141451518	1.35945860263	1.86376810944	1.4956230009	1.49690581438
TRIAE_AA1827090.1	Peptidase_S9	KEWVRPLLEAYASR	4	1.62610083818	2.23939521693	1.72736603022	2.26841312915	1.98146304488	2.29507843824
	Peptidase_S9	RGYIAVSIDSR	3	0.222963804389	0.288299013547	1.00039493251	0.293256747845	0.84400898711	0.287812243091
TRIAE_AA1831060.1	Peptidase_S8	PPARWKGSCDAAR	2	0.450491217226	0.411585904194	0.391299449926	0.417012235283	0.539976288213	0.396098224877
	Peptidase_S8	TLQLMTTHTPEFLGLR	2	1.10032839328	1.14328866452	1.15422005206	1.1385903284	1.15373890847	1.11458735168
TRIAE_AA1838410.2	Peptidase_S9	AGGYTTLASLAFR	2	0.980733095081	0.953389211892	0.964459091226	0.894772553761	0.971071472933	0.952863836864
	Peptidase_S9	TLAQEYGGGAFAVQD	2	0.381581962017	2.37420310012	0.356465321034	0.285170886666	0.364980943501	1.71367277205
TRIAE_AA1856990.1	Peptidase_S8	AHAATGFAARLTGR	2	1.64588058893	2.08549055347	2.34313784631	1.91599918772	1.43375408649	1.82064669999
	Peptidase_S8	SYAHAATGFAAR	2	0.524146193631	0.456793099649	0.454146450114	0.507978440742	0.475606275178	0.510666663138
	Peptidase_S8	VRITAPDGVR	1	0.429241865945	0.430414401431	0.48377440619	0.410814396448	0.388566697994	0.36809884117
TRIAE_AA1857560.1	Peptidase_S10	CTANPAGTAGQLPR	3	1.76103185068	1.55054691292	1.95166322861	1.69027021151	1.76375879129	1.69591597031
	Peptidase_S10	SSSTASDNGRPLR	3	1.10356580661	0.228147460722	3.49245035617	0.241621671066	0.806476908477	0.986991858645
TRIAE_AA1953960.1	Peptidase_C97	LAKIGVVFTCVIP	3	0.670687921345	0.676890589297	0.738206222653	0.665042608976	0.707931101322	0.679360032082
	Peptidase_C97	RSLSVGGGKNVTPR	4	1.29312085103	0.990747687676	1.41243355927	1.00690616681	1.07100713192	0.795870950573
TRIAE_AA2034470.1	Peptidase_C48	APLVCSTLLRE	1	0.488547359577	0.542965548726	0.446505560146	0.516412829746	0.565833906402	0.536542585914
	Peptidase_C48	AQVSVQSVSRLR	1	1.60673880964	1.97451623476	9.31738202966	1.46919056629	10.5782332831	1.55830450251
	Peptidase_C48	DIIRQLIQENENK	2	0.40704134468	0.407190741218	0.457067213683	0.439347138814	1.81085821273	1.92553755831
	Peptidase_C48	IQEQVSAESVSR	1	2.2514132829	2.30940017398	1.93004876375	2.00077986739	1.96264977417	1.74783754349
TRIAE_AA2038110.1	Peptidase_S8	GKNFSAHFPR	1	1.62168610096	1.64866036177	1.43179214001	1.41220763326	1.72798365355	1.50824028254
	Peptidase_S8	NISLGGLAAGTARGAVPGAR	3	0.453211709428	0.459985509515	1.33224655679	1.2430233574	1.34022935942	1.5056477628
AspN
Protease	Protease family	Peptide	Coverage, %	Hyperscore, 1st biological, 1st technical replicate	Hyperscore, 2nd biological, 1st technical replicate	Hyperscore, 2nd biological, 2nd technical replicate	Hyperscore, 2nd biological, 3rd technical replicate	Hyperscore, 3rd biological, 1st technical replicate	Hyperscore, 3rd biological, 2nd technical replicate	Hyperscore, 3rd biological, 3rd technical replicate
TRIAE_AA0544900.2	Peptidase_C13	DVYHGVPKD	2	0.145309936255	0.149863936007	0.132122509181	0.48708050698	0.15566086024	0.132278889418	0.127087786794
	Peptidase_C13	NSRFAMAAWW	2	0.26334934262	0.231688146722	0.279990512342	0.222388533968	0.224150880313	0.301729860236	0.256427689983
TRIAE_AA0576340.1	Peptidase_S8	DHGFVAGKVIV	1	0.297624731336	0.319183709601	0.290861474075	0.375815334142	0.343294223638	0.274456518842	0.378714314908
	Peptidase_S8	VTRTVTNVGPA	1	0.160920068622	0.201320626905	0.194618603405	0.239004979253	0.714813854509	0.233680294579	0.218549566142
TRIAE_AA0687770.1	Peptidase_C14	CHSGTILDL	2	0.333167740828	0.341844683513	0.413123977899	0.353478379548	0.412592478096	0.257171879523	0.407612306737
	Peptidase_C14	RCEAKSLAPRSRP	3	1.24939068569	1.5132664931	1.41661342941	1.36141493019	8.55143141287	1.31680353499	1.31595331299
	Peptidase_C14	SDTAAIGAMT	2	0.236128507363	0.311381918091	0.311129908334	0.260116386588	0.336068040223	0.295268819723	0.25640492801
TRIAE_AA0908200.1	Peptidase_C14	CHSGTILDL	2	0.333167740828	0.341844683513	0.413123977899	0.353478379548	0.412592478096	0.257171879523	0.407612306737
	Peptidase_C14	SDTAAIGAMT	3	0.236128507363	0.311381918091	0.311129908334	0.260116386588	0.336068040223	0.295268819723	0.25640492801
TRIAE_AA1205470.2	Peptidase_C48	CDFQRRKELEQ	1	1.44104653238	1.10838449138	1.07961343155	1.53201464383	1.29578363582	1.11941516945	1.0235944634
	Peptidase_C48	DVGAKVSDEDFGVAS	1	0.473793562522	0.456197383417	1.4124900228	0.30086989112	0.447294960465	1.39549089819	1.48250609628
TRIAE_AA1349940.1	Peptidase_M41	CIVFVDEIDAIAG	2	0.395208151181	0.399921737726	0.30841077661	0.389642038627	0.425196719203	1.20583890654	0.329842175297
	Peptidase_M41	DATTTGAGAGMLTNRQDL	3	0.509897188218	0.407159127628	1.20575493254	1.06377134622	1.02508591645	1.02962984906	0.953974479488
TRIAE_AA1408350.1	Peptidase_S41	ASEILAGALK	3	6.40165219463	1.15797543526	3.87225848436	1.39668981245	4.24443075391	5.97933626175	6.05145353079
	Peptidase_S41	VTVARYETPAHT	4	0.63339558858	0.633886540162	0.735069790158	0.667396691895	0.645688669661	0.727750738598	0.662807525517
TRIAE_AA1691610.3	Peptidase_C48	DIFLPSNIP	1	3.01320433617	0.199254244732	2.20920681953	0.197577368546	2.7022855588	2.58547091523	0.189906250131
	Peptidase_C48	LSAIFNQDDIR	2	0.346333641486	0.434600946706	0.217112078336	0.284655330004	0.320154098956	0.356508179734	0.272309608324

## Sheet: TableS2
Table S2. Proteases found in healthy Darya cultivar proteome
Trypsin
Protease	Protease family	Peptide	Coverage, %	Hyperscore, 1st biological, 1st technical replicate	Hyperscore, 1st biological, 2nd technical replicate	Hyperscore, 1st biological, 3rd technical replicate	Hyperscore, 2nd biological, 1st technical replicate	Hyperscore, 2nd biological, 2nd technical replicate	Hyperscore, 3rd biological, 1st technical replicate	Hyperscore, 3rd biological, 2nd technical replicate
TRIAE_AA0075700.1	Peptidase_C48	GDGDIVLKQR	2	0.340226619335	0.561521848428	1.17188063602	0.313360058287	0.334594597205	0.972876670326	0.32786937402
	Peptidase_C48	GELLVEVYSRKSR	3	2.39016096206	1.86410898171	1.92291271407	1.9723933539	1.87459530478	1.87911139079	1.38774896344
TRIAE_AA0085640.1	Peptidase_S28	AGTTAAATSRLAVV	3	13.5072304675	2.4282639956	11.7537425176	6.30181358151	13.8616475062	2.14876801499	2.53720151942
	Peptidase_S28	TDLVEAFAR	2	2.19268570048	0.548717125719	0.568880856114	2.56173310593	2.38555431358	0.520719376077	0.535682397523
TRIAE_AA0296100.1	TAXi_C	LASITPRLYPTR	2	1.03281528206	1.20333797717	5.0836026052	1.04127160548	1.23859360373	1.11352087311	1.11683613414
	TAXi_C	NLNGMSIGDKAMSSSLR	3	1.22114276742	1.48082406824	0.459228826334	1.09741764659	0.463309747161	0.50966999619	1.16235675432
TRIAE_AA0337990.1	TAXi_C	AEAGYAMLR	2	0.477401953909	0.432655390754	0.42430616328	0.405118353157	0.432634885841	0.52313146984	0.420894956318
	TAXi_C	SLVSQLGIGR	2	4.37367421929	4.8727029344	1.28052560721	4.72833006601	2.10663080299	1.60001145249	6.00391708395
TRIAE_AA0346070.2	TAXi_C	IGGGAMVLGAMPAPR	2	1.76453684025	1.87762521144	1.19906734675	0.421061782741	1.68116214126	1.85102891679	1.80703768766
	TAXi_C	LQSGGAPSPAP	2	0.343845102049	0.228393084308	0.351143035517	0.363888267192	0.32003426903	0.333701243471	0.297017018269
TRIAE_AA0403290.2	Peptidase_C48	ASTIAGAVRQLWR	1	0.422198449613	1.65816156181	0.522119357284	2.01848118815	0.401772392297	0.47204071421	0.458080016557
	Peptidase_C48	DGYGDDVGGSN	1	0.586623984106	0.593993898326	0.572080180671	1.14731316376	0.559912226041	0.475896148549	0.952658858127
	Peptidase_C48	FENFNASLTTPQKSELVSR	2	0.888715490699	0.330344561487	0.279238795862	0.242934985086	0.293023081496	0.728133425117	0.293363973498
TRIAE_AA0426860.1	Peptidase_M48	LDAGGGEGGDVEAR	2	0.260394963662	0.319594328434	0.264134388673	0.222788981762	0.289098881635	0.327071274561	0.295572048342
	Peptidase_M48	RIFCEGAR	1	0.816913799998	0.756338752806	0.620369515365	0.912056559141	0.545146470436	0.583922110498	0.772414276244
TRIAE_AA0438750.1	Peptidase_M20	LLSTASAEYAEELLR	3	1.91925799753	2.12670769559	1.90310116926	1.96885287336	1.91657907125	1.6985679482	2.10914335184
	Peptidase_M20	SGMPPIVSLR	2	1.30137032842	1.38680041148	1.63992760549	1.90080883748	1.14045969165	1.39150241359	1.49149791798
TRIAE_AA0447580.3	Peptidase_M20	SLLVNGHFDSPLGSPGAADCGSCVASMLELSRLILESGWVPPR	5	0.0984875075519	0.214251872152	0.0560307428241	0.219566814601	0.119264918379	0.145420719869	0.0511454623193
	Peptidase_M20	SSQVFPYSTGAPKR	2	0.20985481143	0.20066323498	0.341856155732	0.196795314338	0.250925116241	0.172136127046	0.334115328852
	Peptidase_M20	VDVAVLDQFLVDS	2	0.301701196746	1.01119561002	1.29823086404	0.530403370078	2.75009788782	0.374875785067	0.423906327242
TRIAE_AA0480940.2	Peptidase_S10	IRELMKNNIR	2	0.45463536726	0.604171007385	0.705142079941	0.651571080082	0.615833407686	0.549195259701	0.599262863705
	Peptidase_S10	TRQGDYLNRLR	2	0.303450032429	0.314644377037	0.267574294895	0.336074390433	0.344791457057	0.290468613757	0.269354959708
TRIAE_AA0481540.1	Peptidase_M24	DGIDLMDDILR	1	11.757533764	2.27269411057	2.16942829906	2.29106723919	2.31872779794	1.80516148234	1.83980616195
	Peptidase_M24	GPSSSKHAPLPQR	1	1.26623076195	0.459516449934	0.315841621798	0.514650259335	0.353998727544	0.352761591627	0.427707352573
TRIAE_AA0552400.1	Peptidase_S8	AVTGLGAGASR	1	3.62599910044	3.41462559188	3.22286716104	3.2058918006	3.43799791369	3.1422269325	3.45228384778
	Peptidase_S8	GGRTRSSGGSPR	2	0.572620861219	2.61419898669	2.23584395445	0.580715012561	2.08054268409	0.579831569052	1.81348870617
TRIAE_AA0560680.1	Peptidase_C65	RLTVGAGLGFSSLR	2	0.6875777404	0.660257499631	0.651559167685	0.714266948451	0.602469602702	1.44133646462	0.71414036055
	Peptidase_C65	SHVEEGSER	2	1.65377414824	1.82963277094	2.21586564633	2.23983907405	2.53985506461	2.02295377338	1.97299223624
	Peptidase_C65	VGSGGGGLR	2	0.389392916658	0.35717446548	0.495209316346	0.48471564727	0.435445982963	0.443858262063	0.429178074697
TRIAE_AA0577180.1	Peptidase_S8	ATWYHELELR	1	0.787698921013	0.609910055995	0.801563900361	0.764695923775	0.751373290388	0.999366431863	0.368649570258
	Peptidase_S8	SRGFYEGR	1	0.628081463711	0.640717372298	0.599844560027	0.553014218807	0.632834047079	0.61266720295	0.597267717123
TRIAE_AA0641730.1	Peptidase_S8	RQADCRGAR	1	0.616191131701	0.606250464064	0.654429589448	0.564576498326	1.26532131344	2.52913687955	0.608648824394
	Peptidase_S8	TNVGGGRSAYRATVR	2	0.591757004822	0.50517802019	0.531446604161	0.552053060972	0.513100448771	0.47747373737	0.582451665186
TRIAE_AA0649170.1	Peptidase_S8	GGGGGDNPATSILR	2	0.415814150937	1.81709740423	0.453964169961	1.7811699727	1.3249668639	0.439761942574	0.532480554127
	Peptidase_S8	MSAVKDGIFVVQAAGNTGPSPKSMSSYSPWIFTVGASAHDR	5	0.0435788910836	0.0473860185593	0.0492264330387	0.042975043878	0.0652533173561	0.0548407956958	0.044919334352
TRIAE_AA0687770.1	Peptidase_C14	LYPSRSRQR	2	0.551732626333	0.544944791146	0.608062589619	0.553708802678	0.57772864429	0.536232119833	0.652935165056
	Peptidase_C14	VNDRCGTLLGSSSTIHGKNR	4	0.436619410291	0.427905768156	0.402324546129	0.273203032091	0.417589668185	0.403622265905	0.399580288678
TRIAE_AA0768240.1	Peptidase_S10	AGHEVPLHRPRQALILFR	4	0.629493020475	0.605941571295	0.663063570857	0.648339148611	0.717167012393	0.678886927664	0.721766453236
	Peptidase_S10	SLKLGLGGR	2	0.611089540767	2.9733995279	0.706436555833	2.94874281634	0.57834005669	0.596051406055	0.622630297765
	Peptidase_S10	SSVGYGASEEVGPFRIR	4	0.749755552197	0.679478045517	1.22538146403	0.697310399849	0.774238352411	0.546484215468	0.725777332154
TRIAE_AA0776030.1	TAXi_N	GGVAMTVKPENY	2	1.95001783724	0.708383403718	1.98721775299	0.747353754938	0.527054280043	1.65712364813	1.90982197761
	TAXi_N	GVPAEHLR	2	150.987564046	124.497005939	126.903955936	153.562155426	147.485342349	23.4545694121	149.09656039
TRIAE_AA0776030.3	TAXi_N	GGVAMTVKPENY	3	1.95001783724	0.708383403718	1.98721775299	0.747353754938	0.527054280043	1.65712364813	1.90982197761
	TAXi_N	GVPAEHLR	2	150.987564046	124.497005939	126.903955936	153.562155426	147.485342349	23.4545694121	149.09656039
TRIAE_AA0780190.1	Peptidase_A22B	FPGLLVAFSFR	2	0.411796203884	0.409950447124	0.417000143924	0.367983269838	0.414065621784	0.308195689693	0.431693820537
	Peptidase_A22B	SPAATTPSRR	2	5.60584958999	6.3524799412	2.44253048424	2.25865203567	5.15223941801	5.20828027893	5.70860502366
TRIAE_AA0793230.2	Peptidase_S8	SDVLLKMDTLSPR	2	0.663119497123	0.689951420129	0.712271773261	0.616841231716	0.694274145981	0.664767508254	0.558800037198
	Peptidase_S8	VDLDTGEKIR	1	0.413287494332	1.63672409587	1.02762604409	1.78131803043	1.43166124821	1.62632212524	1.59966104582
TRIAE_AA0818060.1	TAXi_N	RAAGYATLKASLC	3	1.03205994266	0.938511411514	0.975064864976	0.979379807325	0.892299540843	0.845772984604	0.906066838963
	TAXi_N	SSGSYLAFGR	2	0.44071096485	0.557328375428	0.450026274161	0.48811273347	0.45392981622	0.41773357636	0.393122837488
	TAXi_N	TPLLSNPR	2	0.699987306271	2.64612215424	2.97774962544	2.5626871406	2.69906880547	2.98789958102	2.99956063288
TRIAE_AA0843950.3	Peptidase_M50	RGRASATLPSGPSVNR	3	0.288183137774	0.290035205085	0.277508149712	0.242885849347	0.259245940608	0.288936199576	0.258387005044
	Peptidase_M50	SSVKLSPYRPR	2	1.08380366037	0.941629689741	0.914523369594	0.893031204462	1.06373987472	1.20827654044	3.6352609098
TRIAE_AA0866980.1	TAXi_N	GITGIAVNQQR	3	1.9284736117	1.8448693173	1.71800145167	1.6968108853	1.58863356602	1.97356519221	1.75123360417
	TAXi_N	YRPPGCPKPNLR	3	2.09638006588	12.3155946752	11.1711221701	1.78186352449	1.68503961855	11.7078391325	11.65965022
TRIAE_AA0959730.1	TAXi_N	GVCGRSIGTRVAAR	2	0.436474159987	0.45147363868	0.398118645454	0.407343153586	0.788789630407	0.438467690737	0.348401239717
	TAXi_N	RGGGGFSLR	1	0.318749379653	0.341833536557	0.313429433663	0.32135020976	0.37237108751	0.388038464517	0.309804402945
TRIAE_AA0967350.2	Peptidase_C48	LMMAPLIQR	3	2.65686458522	2.56405517006	2.34876069548	2.49915033058	0.431270956993	2.34920749338	2.71328749729
	Peptidase_C48	RGIYEIEER	3	0.250397450353	0.331145735127	0.765170261264	0.290136755107	0.264735873755	0.295029897658	0.590848401189
TRIAE_AA1042920.2	Peptidase_S9	GDAYYIDNLVG	2	0.578094061441	1.74214302765	1.79474743818	1.79151131315	1.77162571792	1.67287895774	1.80194238696
	Peptidase_S9	LFQGLEDTVVPPDQAR	3	3.08617614311	3.18207468314	3.47175578561	3.25091259586	0.832275169313	3.45306418675	3.18085455981
TRIAE_AA1042920.3	Peptidase_S9	GDAYYIDNLVG	2	0.578094061441	1.74214302765	1.79474743818	1.79151131315	1.77162571792	1.67287895774	1.80194238696
	Peptidase_S9	LFQGLEDTVVPPDQAR	2	3.08617614311	3.18207468314	3.47175578561	3.25091259586	0.832275169313	3.45306418675	3.18085455981
TRIAE_AA1092330.1	Peptidase_C1	KCKVQNQVWE	3	2.25562932571	2.76373282705	3.01425795473	3.07283556018	2.49128556757	3.31130520294	3.32080574879
	Peptidase_C1	YWLLANQWNR	3	1.88755198276	0.348514948578	0.419050690202	0.31008576534	0.406347584871	0.400788151009	0.383542054621
TRIAE_AA1096390.1	Peptidase_S8	SSETVSRTVTNVG	3	0.684692752695	0.696921091558	0.850406092369	0.808758415558	0.847480294995	0.777829294229	0.842562954636
	Peptidase_S8	VGQADAVYR	2	3.20687260893	3.21665699	2.68710565567	3.46822003603	2.57559907436	3.09418884677	2.2151491642
TRIAE_AA1170260.1	Peptidase_C48	ASTIAGAVRQLWR	1	0.422198449613	1.65816156181	0.522119357284	2.01848118815	0.401772392297	0.47204071421	0.458080016557
	Peptidase_C48	GDPTTKLPSPR	1	0.540946574403	0.483240048143	5.69884107534	4.57435755921	2.35419856339	2.34686866027	1.14323604311
TRIAE_AA1221180.1	Peptidase_S8	AEGLETERTSSYIVHVAPAR	3	0.394895285368	0.409986443818	0.382610209286	0.322132520378	0.323587087914	0.324042186141	0.313490482047
	Peptidase_S8	SYAHAATGFAAR	2	0.474018267815	0.49828011912	0.462592726781	0.510538776074	0.473776563065	0.435658164049	0.461134075572
TRIAE_AA1227310.1	Peptidase_C48	LRGGVGGR	1	3.06977578815	3.15928779771	3.07323355572	2.90713032189	2.54052107329	2.90176435709	3.04068749082
	Peptidase_C48	RLPCVCR	1	0.767275756906	0.752644748447	0.792523668538	0.856689729868	0.749212085761	0.671483310239	0.835544492974
TRIAE_AA1230530.1	Peptidase_S8	RAGGAGMISADSR	2	0.552650559195	0.551988257894	0.586886450123	0.478993574446	0.448280812267	0.472480746408	0.595838769514
	Peptidase_S8	RVEYNIISGT	1	1.28730884479	1.08367781356	1.10764497212	1.09702672441	0.96927024024	1.0265886702	1.31223691027
TRIAE_AA1302490.2	Peptidase_M1	ENEMQIENEKVKN	1	0.497598208487	0.443834498525	0.367542311549	1.2236917913	0.628226713206	0.446914672852	1.25219674408
	Peptidase_M1	SSPRQAIEFILQ	1	0.354877228561	0.358160140955	0.379735269005	0.412127465314	0.414974323873	0.417889144355	0.409484915967
TRIAE_AA1305120.1	TAXi_C	PFPQIPPPFNPEISSSFRR	4	0.416341394186	0.393263593316	0.414935290813	0.414679154754	0.481077969074	0.411637499928	0.374053142965
	TAXi_C	TLRFEEGAELVIR	3	1.939289397	1.83227909957	2.64981636642	0.378594411085	2.30819962107	4.28768736721	1.95560514007
TRIAE_AA1310870.1	TAXi_N	RFCLPPAHGHR	3	0.351657249856	0.385550823661	0.437445811827	0.378623632775	0.229685263276	0.358644543926	0.495140386069
	TAXi_N	RGGGGFSLR	2	0.318749379653	0.341833536557	0.313429433663	0.32135020976	0.37237108751	0.388038464517	0.309804402945
TRIAE_AA1322110.1	Peptidase_C48	ALSYGDVVLLRS	5	4.91942347135	5.2260246472	2.26524847694	4.87611290682	2.08895784057	1.78257094664	2.40285703263
	Peptidase_C48	GVLNFDAAR	3	1.95649628089	0.537225292325	8.6229303941	1.95529147099	1.33154342703	7.53678787725	8.12572552829
TRIAE_AA1326310.1	Peptidase_M1	GSVAISVAVSAPTR	2	2.67756687489	1.53405881418	3.04761191856	6.13692117287	2.91332799442	2.77322737477	0.337448941363
	Peptidase_M1	VDDLYALSIAR	1	0.448837380856	0.94698924294	0.904881955768	0.342130136158	0.490206792586	0.335227992386	0.427574410385
TRIAE_AA1331680.1	Peptidase_S9_N	SSAGGGGLRAR	4	0.468472423183	0.459922846346	0.437724770399	0.456067972518	0.50578745081	0.48086577191	0.501357296687
	Peptidase_S9_N	YVPNGMEYPVLSR	4	0.273325279355	0.278355076909	0.229960739613	0.207888416946	0.280302204192	0.304499179125	0.299617990851
TRIAE_AA1342160.1	Peptidase_S8	ASTDLFKFAGGR	2	0.59730678311	0.44338815409	0.471837742493	0.400663194712	1.14344801009	0.555160183613	0.356535628438
	Peptidase_S8	SYSVPFSSEAGAKARP	2	0.501475577524	0.404543498697	0.457364614733	0.401158710026	0.386554558797	1.88557685576	0.473917712077
TRIAE_AA1343760.5	Peptidase_S24	RVVAKGGDI	2	7.22558659381	7.86818432049	7.26537032116	6.85994195092	8.64196265031	7.66377238615	0.56107580769
	Peptidase_S24	SSLAEPRSIPS	2	0.44553092949	0.399925889718	0.283880406818	0.309108804098	0.429777858197	0.429265586575	0.318818336236
TRIAE_AA1347310.2	TAXi_N	APIDRSIGGTR	2	0.408473365009	0.420388206717	0.436375838182	0.511680833995	0.249290336855	0.404620100055	0.319717637221
	TAXi_N	SGLKVVFDRER	2	0.981077494868	1.50494228572	1.10620309306	1.16473682525	1.01802031892	1.35204683809	1.15821900573
	TAXi_N	SSGSSVHLHFSR	2	0.490034466558	0.366305708245	0.454931354123	0.505825850084	0.498505488861	0.440949815477	0.364859228872
	TAXi_N	SSNPEAAKR	2	0.386092416378	0.329141180833	0.430169434523	0.351835078113	0.392034147004	0.315339673837	0.371815157465
TRIAE_AA1362400.1	TAXi_C	PFPQIPPPFNPEISSSFRR	4	0.416341394186	0.393263593316	0.414935290813	0.414679154754	0.481077969074	0.411637499928	0.374053142965
	TAXi_C	QAATTALRPHIHGPR	3	0.443813238279	0.431236208934	0.651498411686	0.45543658556	0.464685508535	0.54727096368	0.461583769822
TRIAE_AA1365760.1	Peptidase_S8	GPSSLTPSILKPDI	2	0.385603273844	0.361412688501	0.399341846558	0.390903275822	0.370042048729	0.397303862214	0.400138123391
	Peptidase_S8	QAAEDAILYSYR	2	0.628772949865	0.60620629799	0.614836662367	0.636956792944	0.653344163511	0.634384801089	0.611135993972
TRIAE_AA1414090.2	Peptidase_M1	GSVAISVAVSAPTR	2	2.67756687489	1.53405881418	3.04761191856	6.13692117287	2.91332799442	2.77322737477	0.337448941363
	Peptidase_M1	LLHYKEDPR	1	0.719859490957	0.728000948386	0.760942179532	0.7405688346	0.752572535076	0.768594090944	0.762366514635
	Peptidase_M1	LLSMCVDVLLMR	1	0.348648809928	0.447727881828	0.378509642582	0.387337161888	0.39289318743	0.379612087136	0.35041798465
	Peptidase_M1	REISWNWLKVR	1	1.79763974304	1.96479711169	1.89405286992	1.88168111678	1.81318701562	2.72363363115	1.93921928408
	Peptidase_M1	VDDLYALSIAR	1	0.448837380856	0.94698924294	0.904881955768	0.342130136158	0.490206792586	0.335227992386	0.427574410385
TRIAE_AA1430320.1	TAXi_N	AAAGSGPVVVGKR	3	0.410519535575	0.443846001612	0.352238941938	0.376766719183	0.284318387508	0.413023439046	0.446931876499
	TAXi_N	AARAASLQLPR	2	1.76585331516	2.11823011318	2.14693895544	1.82431470024	2.0275307823	2.15411432861	2.0319069134
	TAXi_N	LGGDSSFYR	2	5.07924125394	5.21902637804	2.20264601434	2.29283445207	2.15336156153	5.13045241967	2.40382091646
TRIAE_AA1455620.2	TAXi_N	SGLKVVFDRER	2	0.981077494868	1.50494228572	1.10620309306	1.16473682525	1.01802031892	1.35204683809	1.15821900573
	TAXi_N	SSNPEAAKR	2	0.386092416378	0.329141180833	0.430169434523	0.351835078113	0.392034147004	0.315339673837	0.371815157465
TRIAE_AA1455620.3	TAXi_C	SGLKVVFDRER	3	0.981077494868	1.50494228572	1.10620309306	1.16473682525	1.01802031892	1.35204683809	1.15821900573
	TAXi_C	SSNPEAAKR	3	0.386092416378	0.329141180833	0.430169434523	0.351835078113	0.392034147004	0.315339673837	0.371815157465
TRIAE_AA1461640.1	Peptidase_M41	ATIVPGPGGDNL	2	0.235689367879	0.251231726068	0.223926539329	0.20839376763	0.258588777438	1.03813037178	0.27558642715
	Peptidase_M41	LEDILHYLRDR	2	0.725647863433	0.636494833174	0.611712812508	0.59692768686	0.63712945451	0.534334385697	0.768209338448
TRIAE_AA1463480.2	Peptidase_M41	EEAGVPFFAR	1	0.520298289849	0.432583563967	0.476004635113	0.470018621768	0.489399394734	0.474435298083	0.483408019787
	Peptidase_M41	GTPGFSGATLTN	2	2.17967843055	2.08706923275	2.13808368323	2.35199801616	1.97053205068	2.48646808496	2.27581513115
TRIAE_AA1465940.1	Peptidase_S9_N	FITLNVFSDTH	1	0.369001038195	0.345175525442	0.349706934934	0.318882761597	0.387874708395	0.359768948797	0.315774379619
	Peptidase_S9_N	INTRPDLFR	1	0.470513679913	0.482911681821	0.441938677504	0.389738231776	0.397804583033	0.426086147465	0.461624626066
	Peptidase_S9_N	NVFLEEPGIIL	1	2.19522723137	11.3688482115	2.13869440556	2.35583205721	13.2564584635	2.15303240591	1.4580344573
TRIAE_AA1499080.1	Peptidase_M48	MNPLKNSR	2	3.82438834699	3.64680593297	3.93140963037	3.63331655318	3.58985601272	3.23247796849	3.38616770298
	Peptidase_M48	TDAEIATVLS	2	2.17801108578	0.492908826199	0.553923997614	1.95163791947	0.466159115704	0.521322967775	0.524560471139
TRIAE_AA1511420.1	Peptidase_M41	ATNRADVLDPALR	2	0.40825802757	0.413958477603	0.498475281939	0.488999404365	0.455056772898	0.410503710126	0.548402979989
	Peptidase_M41	IDFISAVERSI	1	0.293343450424	0.380349348301	0.391623533386	0.408529182235	0.380868882838	0.319270887519	0.371683160119
TRIAE_AA1547520.1	Peptidase_S8	FHKGHEAARGR	1	0.251987619679	0.308992058116	0.266700998794	0.246624280266	0.22550942382	0.307689867904	0.242631283589
	Peptidase_S8	SSPTGLASDARR	2	0.448490981127	0.423381705684	0.82006144219	0.699492216679	0.403178118675	0.719584753407	0.943229597381
TRIAE_AA1581380.1	Peptidase_S8	SASLGTMKAR	1	0.577971015955	0.557774918402	0.499873445173	0.482972800313	0.532955872006	0.635601722954	0.492909493141
	Peptidase_S8	SYAHAATGFAAR	2	0.474018267815	0.49828011912	0.462592726781	0.510538776074	0.473776563065	0.435658164049	0.461134075572
TRIAE_AA1596970.2	TAXi_N	RARTAGSSPT	3	0.800234354265	1.02766785008	0.821675789124	5.73890239469	0.81724517733	0.934246102681	0.905917893288
	TAXi_N	SSPTASLRSR	3	0.329072840058	1.24089539426	1.21736479337	1.20546089665	0.325849472072	0.4649034624	1.36708425747
	TAXi_N	SSPTASLRSRAPR	4	0.426448827369	0.593255003729	0.52531037562	0.549254043272	0.419575637701	0.531166367233	0.451490337321
TRIAE_AA1661320.2	Peptidase_C26	ESGEPDREFWSR	4	0.267889142596	0.249600548103	0.273012504823	0.247685684258	0.235338826679	0.248900056325	0.240094488292
	Peptidase_C26	LRTVHAMGKR	3	2.31997446845	0.489309643807	2.24008717612	2.23555977466	2.35951307831	2.47747059616	2.07435303766
TRIAE_AA1674490.1	Peptidase_C1	GENGYIRIAREVR	4	0.501223850075	0.576204357598	0.550423234673	2.39572943008	2.44564311591	2.15620946616	2.56122379581
	Peptidase_C1	QGRLTDDAINAR	3	1.32991285767	0.359752477796	1.2516905595	0.35367296386	0.385139991405	1.34927677408	0.363205077245
TRIAE_AA1702750.1	Peptidase_S49	ARLLVLRSAPYH	2	1.87984499644	1.55838023067	2.15991782795	1.35837493595	1.23831990292	1.68342476298	2.12555970191
	Peptidase_S49	GWGKAEEIR	1	3.66345489773	3.42223083572	3.78178731448	2.82281082721	3.11322774955	2.28652354208	3.23422019131
	Peptidase_S49	TSLNGVQAR	1	0.817956375863	0.250336510822	0.895628030176	1.7034502962	0.370870848485	0.247040317663	0.346495263391
TRIAE_AA1711830.1	TAXi_N	FDRQVNASR	2	0.372126692901	1.39592429973	0.375570371747	1.51933866231	0.387745946641	0.472662103888	0.858782621237
	TAXi_N	RALVRSDLQR	2	2.40144417937	2.2316261455	2.36419630746	2.58178663016	11.7732508899	2.64978599371	2.42036777333
TRIAE_AA1722390.4	Peptidase_M1	SVYELNGEKKNM	1	0.624250751406	0.762165337949	1.07085628855	0.920632434844	0.822163865151	0.598179653251	0.82640049664
	Peptidase_M1	WVMSTKGEADL	1	0.492710068548	0.413629487289	0.436941469951	0.421786255583	0.430493820643	0.473891703738	0.454679247471
TRIAE_AA1796280.1	TAXi_C	APTLEKMLRR	2	0.312068402205	0.244223888368	0.281438630028	0.362132295423	0.287143252929	0.322333316055	0.285701714562
	TAXi_C	GGVVTVLLHHR	2	3.14681518078	2.78430175781	2.77615731955	3.28673860978	2.63142567873	2.9447777327	2.7034766078
TRIAE_AA1799490.1	Peptidase_M20	MLLGAASILKARER	3	0.264032254865	1.03417268451	0.876603500891	1.0339364584	0.255555702592	1.00291446266	0.98145843725
	Peptidase_M20	RAGADPVLAA	2	0.653899045865	0.660269403458	0.449239701033	0.832566327373	0.483883436769	2.30698154341	0.833042385448
	Peptidase_M20	TGVVATIGTGRPPVV	3	0.361474512822	0.351281316118	0.338246229292	0.384317891493	0.343446494453	0.362968442378	0.377599324976
TRIAE_AA1811670.1	Peptidase_C97	LAKIGVVFTCVIP	5	0.672570288181	0.568792961538	0.620047494769	0.643553227186	0.690673738718	0.575794577599	0.690752476454
	Peptidase_C97	RSLSVGGGKNVTPR	6	1.35369086207	0.992784939487	0.914530014645	1.35451923435	1.63962239013	1.67176360331	1.21773242136
TRIAE_AA1818830.1	Peptidase_A22B	CTLGVIVVLGWIR	2	0.462390208617	0.353897146881	1.6894115062	0.67339046672	1.55669824866	0.726232677698	0.408968660049
	Peptidase_A22B	TVVGLSARFGSPLPR	2	1.39426756867	1.63337832081	1.57671812218	1.54844791712	1.50443953814	1.50433519331	1.39391159936
TRIAE_AA1819060.2	Peptidase_S8	VDFPASACGR	1	0.268164969981	3.66479426263	0.290513191712	0.31389750531	1.07453244225	0.372356299765	1.04138645003
	Peptidase_S8	VGQKLDSFDVVCWSL	2	0.513795512233	0.487664957208	0.465732763468	0.525655697545	0.452147275864	0.487920821845	0.497174153637
TRIAE_AA1827090.1	Peptidase_S9	KEWVRPLLEAYASR	4	2.13588791623	2.08870144933	2.25754061362	1.99759508073	2.05612675845	2.31666402082	1.19980743527
	Peptidase_S9	RGYIAVSIDSR	3	0.287698741753	0.957538067448	0.960419729721	0.810015276074	0.235892186715	0.238515101772	0.202716995217
TRIAE_AA1831060.1	Peptidase_S8	PPARWKGSCDAAR	2	0.364273773374	0.367317101472	0.419322280356	0.487556640695	0.435804799993	0.31826147869	0.358260395174
	Peptidase_S8	TLQLMTTHTPEFLGLR	2	1.17460665107	1.19758670032	1.07937099785	1.12675304711	1.10876691341	1.20471560955	1.1303357631
TRIAE_AA1856990.1	Peptidase_S8	AHAATGFAARLTGR	2	2.0500237135	2.13814359646	2.06693698203	1.85248050755	2.09819680452	2.40239131887	2.24784739127
	Peptidase_S8	SYAHAATGFAAR	2	0.474018267815	0.49828011912	0.462592726781	0.510538776074	0.473776563065	0.435658164049	0.461134075572
TRIAE_AA1857560.1	Peptidase_S10	CTANPAGTAGQLPR	3	1.87879592725	1.6745561756	1.43466381664	1.75159157707	1.59313573231	1.58309880354	1.60262884391
	Peptidase_S10	SSSTASDNGRPLR	3	0.229961810837	0.892569064367	0.96870184186	0.278227411459	12.9011044436	3.22375454845	0.938433285826
TRIAE_AA1909690.2	TAXi_C	QSGRESLLCR	2	1.70534610787	1.85973574404	1.8617128791	2.10590041675	1.47407133871	1.85716360464	1.66926532819
	TAXi_C	RLGFVECGEIR	2	0.699309435917	0.722189903207	0.549234574985	0.635650007235	0.57265586014	0.53583810266	0.548468743896
TRIAE_AA1930170.1	TAXi_C	LDGADWELPR	2	0.202674889387	0.188872910974	0.204942894603	0.232195508225	0.232188203176	0.217984414182	0.238103978683
	TAXi_C	TVGQLAADR	2	1.98362410069	2.43915993746	2.20530599356	2.78136001469	2.13678173386	2.7046420687	0.893265382414
TRIAE_AA1953960.1	Peptidase_C97	LAKIGVVFTCVIP	3	0.672570288181	0.568792961538	0.620047494769	0.643553227186	0.690673738718	0.575794577599	0.690752476454
	Peptidase_C97	PLVSALVDR	2	2.63025471568	0.422535505146	3.13759400834	0.439327938482	0.872435998632	0.513079875164	2.64765071869
	Peptidase_C97	RSLSVGGGKNVTPR	4	1.35369086207	0.992784939487	0.914530014645	1.35451923435	1.63962239013	1.67176360331	1.21773242136
TRIAE_AA1991950.1	Peptidase_S8	GVWPESASFR	1	0.394433872889	0.439003436413	0.397704250077	0.368680930158	0.263290867209	0.433072476068	0.391463093343
	Peptidase_S8	SSTAAGSPVAGASFFGYGR	3	2.00156422588	1.9784709233	2.11069696978	2.17246701217	1.81303572621	1.72924621496	1.76648144526
AspN
Protease	Protease family	Peptide	Coverage, %	Hyperscore, 1st biological, 1st technical replicate	Hyperscore, 1st biological, 2nd technical replicate	Hyperscore, 2nd biological, 1st technical replicate	Hyperscore, 2nd biological, 2nd technical replicate
TRIAE_AA0544900.2	Peptidase_C13	DVYHGVPKD	2	0.121131036431	0.147148445249	0.141650635749	0.119178321213
	Peptidase_C13	NSRFAMAAWW	2	0.269965357317	0.262455884616	0.240006098648	0.262081529984
TRIAE_AA0860810.1	TAXi_C	CLVDHLSPRNATSYLTFGPNPAVSSSHASPSSC	7	2.70458203554	2.88534486294	1.93821001053	2.720097363
	TAXi_C	DTCTKSLPFSLATCPT	3	0.344924360514	1.08241420984	4.17122259736	0.328264854848
TRIAE_AA1193740.2	Peptidase_M50	DGEKRGEEEAAAPVE	3	1.35805478239	1.12306922381	0.332404762506	0.38886556911
	Peptidase_M50	LILIPLWDELAEDLGVGLVSSF	4	0.243315735832	0.226707709953	0.178013272583	0.24380409345
TRIAE_AA1318440.1	Peptidase_S8	DRIMGKVVVCSQGVGAWAGFDVER	3	0.230601169169	0.634472943842	0.689752422273	0.232318729162
	Peptidase_S8	GDWTPAMIRSALMTTAGPL	3	0.350571506822	0.379056736568	0.350255083611	0.381958385755
TRIAE_AA1408350.1	Peptidase_S41	ASEILAGALK	3	6.67110464916	1.14172638441	0.31407523052	4.29590070248
	Peptidase_S41	VTVARYETPAHT	4	0.64642707973	0.655444354786	0.683296265788	0.76916108515
TRIAE_AA1700530.1	Peptidase_C13	DLISSFLLGSEKGHAL	4	0.383936430677	0.336895466867	0.323110442515	0.37366938756
	Peptidase_C13	NDHVFVYYA	2	1.04518478242	0.482309822717	0.601407736701	0.622409800517

## Sheet: TableS3
Table S3. Proteases found in infected by Puccinia recondita Khakasskaya cultivar proteome
Trypsin
Protease	Protease family	Peptide	Coverage, %	Hyperscore, 1st biological, 1st technical replicate	Hyperscore, 1st biological, 2nd technical replicate	Hyperscore, 3rd biological, 1st technical replicate	Hyperscore, 3rd biological, 2nd technical replicate
TRIAE_AA0028760.1	Peptidase_C1	DNVEYIDATNR	3	0.661303715406	0.532035761947	0.466335057092	0.515383653605
	Peptidase_C1	YASSYEAASDDTGITLPV	5	1.13735674135	1.21516484143	0.463872888685	4.95798610423
TRIAE_AA0053470.1	Peptidase_S10	PSTADIPR	2	0.31353419121	0.401025621169	1.86654448892	0.382671032895
	Peptidase_S10	QAETMALARAGR	3	2.19818804222	2.1235520157	1.5986071229	2.34946584884
TRIAE_AA0085640.1	Peptidase_S28	AGTTAAATSRLAVV	3	2.16515035832	16.4592645077	1.36312357046	2.967306
	Peptidase_S28	GTDLVEAFAR	2	2.61802772669	2.62011361157	3.16064893403	2.96646698322
	Peptidase_S28	TDLVEAFAR	2	2.3062481418	0.508658333787	0.490709799864	2.191779535
TRIAE_AA0095050.1	Peptidase_C1	IDYPINLIR	3	2.4874187717	3.14217573863	2.49772844344	2.67298918962
	Peptidase_C1	LVGFGTDSR	3	2.55681479041	2.6615558494	0.573373307674	2.81209283616
TRIAE_AA0119380.1	Peptidase_M41	AELEEIVHYLR	1	1.79900757462	0.483499282003	0.575554704593	0.526367504255
	Peptidase_M41	SSSVVYNELVSTSAFR	2	0.383901251813	0.35799350018	0.348962577199	0.506700091703
TRIAE_AA0156490.1	Peptidase_M24	RNHLSAAGRPLR	2	0.351648709797	0.367495807909	0.343122238028	0.353334457969
	Peptidase_M24	TAQGCKNLTNCPR	3	2.76236099753	2.33188263091	0.650781777533	2.93234931037
TRIAE_AA0179530.1	Peptidase_C48	LIPCFCR	1	0.778314915932	0.391767048373	0.729548990237	0.400758482553
	Peptidase_C48	SLLELPIKENER	2	1.77207449824	0.441429056688	0.359575476497	1.84563666675
TRIAE_AA0194100.1	Peptidase_S10	ITTMHRDAQLR	2	0.77398967308	0.722628130556	0.775888613881	0.767834147516
	Peptidase_S10	QAETMALARAGR	2	2.19818804222	2.1235520157	1.5986071229	2.34946584884
TRIAE_AA0241240.3	Peptidase_M17	DVAGPVWSHKNR	2	1.74234348552	1.72916594071	0.397762627244	0.398403340448
	Peptidase_M17	GFGYGPEVDR	2	0.30665262452	0.311469027098	0.353074964662	0.308726676121
TRIAE_AA0296100.1	TAXi_C	LASITPRLYPTR	2	0.840000631321	5.67010892868	1.22583817321	4.5294445597
	TAXi_C	NLNGMSIGDKAMSSSLR	3	1.08257213271	1.14444669265	0.386670257278	1.200899423
TRIAE_AA0337990.1	TAXi_C	AEAGYAMLR	2	0.348438359921	0.431270639743	0.37633414421	0.485029626684
	TAXi_C	SLVSQLGIGR	2	1.45335417292	4.53220794596	1.54964190905	0.987406629827
TRIAE_AA0357420.1	Peptidase_S8	ALHLHATPASAAR	2	0.398256009445	0.431777047022	0.502054493122	0.378424460202
	Peptidase_S8	KSYLVIFDG	1	0.534174764239	0.458445980879	0.605626541001	0.518769895808
TRIAE_AA0357420.3	Peptidase_S8	ALHLHATPASAAR	2	0.398256009445	0.431777047022	0.502054493122	0.378424460202
	Peptidase_S8	KSYLVIFDG	1	0.534174764239	0.458445980879	0.605626541001	0.518769895808
	Peptidase_S8	TGLAAALGGTYVSSFSCTR	2	2.41839058201	2.2380969481	1.73837772082	2.21650619344
TRIAE_AA0403290.2	Peptidase_C48	DGYGDDVGGSN	1	0.487334233035	0.63980588086	0.457689331294	0.546565801536
	Peptidase_C48	FENFNASLTTPQKSELVSR	2	0.376480188221	0.355960976332	0.247379947454	0.229136891663
TRIAE_AA0426860.1	Peptidase_M48	LDAGGGEGGDVEAR	2	0.356135543261	0.300442561483	0.301262658949	0.245538747971
	Peptidase_M48	RIFCEGAR	1	1.67757527449	0.752771741378	0.749382531171	0.821704755038
TRIAE_AA0447580.3	Peptidase_M20	SSQVFPYSTGAPKR	2	0.253510961789	0.245343022048	0.264724805951	0.213935414399
	Peptidase_M20	VDVAVLDQFLVDS	2	5.16882685975	0.441632034627	0.152593590319	4.9924534015
TRIAE_AA0448830.1	Peptidase_C48	LEDEVGDLKRVVG	3	0.440042871765	0.453813940935	0.428057958688	0.420183885478
	Peptidase_C48	LSKLEDEVG	2	2.1308677485	1.56159280569	1.98976045847	2.27602064337
TRIAE_AA0468230.1	Peptidase_C48	ATPGSVRQQR	1	1.35180510514	0.549522303528	1.3272882003	6.35816146954
	Peptidase_C48	KQLTDIPNAPAVAR	1	1.85037417441	2.012392916	1.89970881889	1.76797826031
	Peptidase_C48	VDLGDLAESVR	1	0.587629947899	2.51641442727	3.01371076446	3.18641091329
TRIAE_AA0480940.2	Peptidase_S10	IRELMKNNIR	2	1.43632726748	1.52529824974	0.708352484321	1.40720168546
	Peptidase_S10	TRQGDYLNRLR	2	0.295818963831	0.24885016668	0.303407873675	0.284495583985
TRIAE_AA0481540.1	Peptidase_M24	AQEAALAACKPGN	1	1.19943871204	1.04535891237	1.03823865462	0.95842810593
	Peptidase_M24	DGIDLMDDILR	1	2.49578893683	2.63355485327	2.5600174787	2.68763231953
	Peptidase_M24	GPSSSKHAPLPQR	1	0.265204683159	0.362390257091	0.407390389021	0.407747734172
	Peptidase_M24	KAQEAALAACK	1	1.8243728596	1.71905451658	1.8623845395	1.74668317109
	Peptidase_M24	KSAGTGIGLEFR	1	1.62792631032	1.34962202729	1.61714109055	1.60830428846
TRIAE_AA0552400.1	Peptidase_S8	AVTGLGAGASR	1	3.43836470574	3.55878129597	3.3189630985	3.38172613174
	Peptidase_S8	GGRTRSSGGSPR	2	2.2343245739	1.58020019531	2.37233199664	2.25489032145
TRIAE_AA0557600.1	Peptidase_S10	LSEVAAEIKMGKR	3	0.322810074604	0.408076589944	0.365398663944	0.341635999141
	Peptidase_S10	SSIKYHQNVTANGYR	3	0.293175451214	0.27391041565	0.346804946401	0.290868811693
TRIAE_AA0560680.1	Peptidase_C65	SHVEEGSER	2	1.62066694382	1.92817321694	2.13440313578	2.01522838497
	Peptidase_C65	VGSGGGGLR	2	0.469726566332	0.516636181945	0.44239687479	0.393333148932
TRIAE_AA0577180.1	Peptidase_S8	ATWYHELELR	1	0.755381084032	0.73036139212	0.983570122044	0.640404749662
	Peptidase_S8	SRGFYEGR	1	0.537413299084	0.614307463169	0.603320048639	0.656331866034
TRIAE_AA0594140.3	Peptidase_S10	IRELMKNNIR	2	1.43632726748	1.52529824974	0.708352484321	1.40720168546
	Peptidase_S10	TRQGDYLNRLR	2	0.295818963831	0.24885016668	0.303407873675	0.284495583985
TRIAE_AA0604320.1	Peptidase_C65	GSGAAEAVEDDR	3	2.35539734333	0.538600711953	2.30144660123	2.2134698837
	Peptidase_C65	SRDYAAAFRDGV	3	0.345915560492	0.343960137849	0.347368368112	0.327641705362
TRIAE_AA0633750.1	Peptidase_C48	VDVEIVNIR	2	1.55370933563	1.00977834048	2.15092558902	0.988767516362
	Peptidase_C48	VEIVASSSPR	2	0.452436372285	0.431106838298	1.57424746357	1.50673748583
TRIAE_AA0641730.1	Peptidase_S8	RQADCRGAR	1	0.532208257032	0.558504174328	0.578212998991	0.536151444131
	Peptidase_S8	TNVGGGRSAYRATVR	2	0.574991493077	0.535790794925	0.565603793732	0.536843114154
TRIAE_AA0651110.1	Peptidase_C13	DDWSCLKSTVR	2	0.422344180879	0.474490745432	0.514052167095	0.511234915148
	Peptidase_C13	VTSLRKYHLR	2	0.470614124089	0.487471397035	0.484705137089	0.476612258703
TRIAE_AA0662660.2	Peptidase_M41	AELEEIVHYLR	2	1.79900757462	0.483499282003	0.575554704593	0.526367504255
	Peptidase_M41	DDSTLLKTLQR	2	0.467319424888	0.318157606498	0.279218061569	0.369325844102
TRIAE_AA0675260.2	Peptidase_S10	EANLLFVESPVGVG	3	1.62806463703	0.376029655922	0.268775544375	0.45986700411
	Peptidase_S10	LYSGDADGRVPVIGSR	3	0.572149691624	0.548077469888	0.536439904644	0.543006753543
	Peptidase_S10	SSVGYGAASELGPLRVRR	4	0.559952100865	0.47504254058	0.57100160487	0.282734328881
TRIAE_AA0768240.1	Peptidase_S10	AGHEVPLHRPRQALILFR	4	0.649751320481	0.528670672327	0.659308098257	0.601904958487
	Peptidase_S10	SLKLGLGGR	2	0.646138530225	0.650576029602	0.686824102742	1.37656593771
	Peptidase_S10	SSVGYGASEEVGPFRIR	4	1.19224499041	0.683390726761	0.865424712322	0.556464911383
TRIAE_AA0769170.1	TAXi_C	TQISRRYGR	2	0.61637637056	0.372521627694	0.390500886335	0.526892608032
	TAXi_C	VGCAAPLCR	2	0.679648772518	0.665060011716	0.702743465597	0.776613781996
TRIAE_AA0776030.1	TAXi_N	GGVAMTVKPENY	2	1.89783753116	1.62265115976	1.88659632802	1.85664219687
	TAXi_N	GVPAEHLR	2	154.310920388	120.302505599	144.613661136	19.4789592526
	TAXi_N	SAIAAAVSPSVR	2	2.37450890243	2.33828709869	2.33200746775	2.95930374408
TRIAE_AA0776030.3	TAXi_N	GGVAMTVKPENY	3	1.89783753116	1.62265115976	1.88659632802	1.85664219687
	TAXi_N	GVPAEHLR	2	154.310920388	120.302505599	144.613661136	19.4789592526
	TAXi_N	SAIAAAVSPSVR	3	2.37450890243	2.33828709869	2.33200746775	2.95930374408
TRIAE_AA0791280.1	TAXi_N	FGMNSVVR	2	1.29093286848	1.28223986913	1.33580209704	1.13011215431
	TAXi_N	SSLAFPAQVAGTQ	4	0.148927927405	0.198577355008	0.98372763099	0.163294453197
TRIAE_AA0792220.1	Peptidase_S10	QARQLFAHFLAGK	3	0.950984883112	9.2416658173	2.08981637217	8.31902569672
	Peptidase_S10	QSDNSRSLR	2	0.693622128735	0.857250281146	3.10867874178	2.99433436914
TRIAE_AA0793230.2	Peptidase_S8	SDVLLKMDTLSPR	2	1.57182852035	1.29161563335	1.50473079257	0.69856243327
	Peptidase_S8	VDLDTGEKIR	1	1.28029963374	1.37847092325	1.52361468766	0.523314056037
TRIAE_AA0809840.1	Peptidase_C48	ISKTEEREDIR	2	0.978925868704	5.21234339345	1.10907818721	5.62886441441
	Peptidase_C48	VLATAAPPG	2	1.54692783952	1.8256106794	1.60744608734	1.74500381049
TRIAE_AA0814340.1	Peptidase_S10	AWVRSLGYR	2	2.71595234075	2.95135748201	2.5953829908	2.63697280557
	Peptidase_S10	SWELNTAR	2	0.40884583942	1.38259301436	1.15863675648	0.367747944151
TRIAE_AA0850000.1	Peptidase_C1	EAVNYLKTWRSIR	4	0.343924311921	0.507320098579	0.553066996025	0.493130832911
	Peptidase_C1	YVKENGLTT	3	0.763828973218	0.860737985652	0.7286537669	0.691581173815
TRIAE_AA0861490.1	Peptidase_M28	LSMEELDASE	1	0.237028813448	0.256004107179	0.317116684	0.286912991948
	Peptidase_M28	TAAMLEIAER	1	6.62509046731	20.6711123718	6.29500066634	6.59577940979
TRIAE_AA0866980.1	TAXi_N	GITGIAVNQQR	3	2.11800290757	1.73714155999	1.57565270477	2.08299159294
	TAXi_N	YRPPGCPKPNLR	3	2.11984564746	1.87241697771	11.1049967758	2.22266693211
TRIAE_AA0867320.1	Peptidase_M20	MDWMVGVR	2	1.22815954608	1.01701910911	1.08046286215	1.12260181297
	Peptidase_M20	SVPIGVLASR	2	1.96076783018	2.28785742694	2.12919728882	2.07349963768
TRIAE_AA0884560.1	Peptidase_M20	SSGSEAGGGDVLGR	2	0.41594102095	0.468416488107	0.405264942593	0.414942339063
	Peptidase_M20	SSVVLALQNLVSR	2	0.459218624378	0.533596551842	0.465864098894	0.424218989699
TRIAE_AA0904830.1	Peptidase_C1	GTTNPSGQCGIA	3	0.364899987059	0.967118532653	0.912411242399	0.978802006841
	Peptidase_C1	SSESLPTSDDLPR	3	0.386114140278	0.288821131166	0.23749992091	0.355548072021
TRIAE_AA0905770.1	Peptidase_C26	AGFARLPATR	4	1.88288940489	7.01348126057	6.87726731033	5.69364148378
	Peptidase_C26	WTEDGLIMAAR	4	0.854255072773	1.16860533006	1.01273810863	1.11516802758
TRIAE_AA0909330.1	Peptidase_M50	LTLRSPSLPLPAGPLSR	3	1.89901256561	1.9356880188	1.68446435068	0.413935278294
	Peptidase_M50	WQIGSFGGITRIVNIVRNR	3	0.389311417937	0.486267071217	0.305640326813	0.193357527256
TRIAE_AA0917030.1	Peptidase_S9	AGGYTTLASLAFR	2	1.07065844265	1.01951062347	1.00508713912	1.00424640793
	Peptidase_S9	DVIPQEFAAR	1	0.516901850898	2.30396117067	1.81512524237	1.8040776214
TRIAE_AA0952760.1	Peptidase_M41	ISSAARVEGR	1	2.55393551749	2.53931941913	2.16244970283	2.08175794913
	Peptidase_M41	VYKASILPR	1	0.55265910018	0.662763168421	0.659006595722	3.00031577591
TRIAE_AA0967350.2	Peptidase_C48	LMMAPLIQR	3	2.77369650008	2.2479446636	2.50673680174	2.50734996808
	Peptidase_C48	RGIYEIEER	3	0.314362307603	0.276338993223	0.190597742796	0.251058254566
TRIAE_AA0982720.1	TAXi_N	LTSIQVDGV	2	0.935552268615	1.89899641939	1.85403080285	0.564255763663
	TAXi_N	VVLLGDAAVPQTKSSRSMPLLR	5	0.359643721953	0.424932528287	0.40984111838	0.384458871558
TRIAE_AA0999530.1	TAXi_N	ARGLSKHDLLHR	3	5.11828685801	5.29557536876	5.49049155812	4.99075771222
	TAXi_N	GLSKHDLLHR	2	2.32225359647	2.32374336455	2.01144673346	1.60300902693
TRIAE_AA1093790.1	Peptidase_C48	GEISPSLDEAYHR	1	0.526255559774	0.464681874545	0.571776349252	0.500829986976
	Peptidase_C48	NTGEPVVLPDMR	1	2.36774764966	2.16947139229	2.73816685593	2.42267549846
TRIAE_AA1094780.6	Peptidase_M24_C	ELTGLRKAHIR	2	0.43749464714	0.337758436884	0.363937216837	0.373408924503
	Peptidase_M24_C	VGLDCAEFR	1	0.678255321438	0.836238611268	0.731643152972	0.64963519978
TRIAE_AA1096390.1	Peptidase_S8	SSETVSRTVTNVG	3	0.79541494014	0.3558515939	0.801920133916	0.800815322607
	Peptidase_S8	VGQADAVYR	2	2.81347106324	3.16001110168	3.31002646041	2.90167736032
TRIAE_AA1131870.1	Peptidase_S8	PVPDRWRGVCETGER	2	0.426762583738	0.494280829022	0.51745448323	0.618875131011
	Peptidase_S8	RGVCETGER	1	3.48338839093	4.83527679156	0.96616864458	2.73807781935
TRIAE_AA1132050.1	Peptidase_S8	ATGPTGLEADDR	2	0.682393303158	0.462898313999	0.589440045878	0.500209841877
	Peptidase_S8	RTEFNILSGTSMACPHASGAAALLRSAHPG	4	0.23868817091	0.1987073645	0.204994633794	0.209015242755
TRIAE_AA1139630.1	TAXi_C	ASPLESIIALARDDDAR	4	1.19901359907	0.989733493817	0.487515628338	0.912430877609
	TAXi_C	TPMLKNPHR	2	2.213691377	2.09654735424	1.77886861627	1.44734722701
TRIAE_AA1170260.1	Peptidase_C48	DNAPGSGGTDGNTSRR	1	1.9254906652	1.76439404598	1.96139112727	2.01546796293
	Peptidase_C48	GDPTTKLPSPR	1	1.20481873356	5.6031699267	2.4789065809	0.440941648525
TRIAE_AA1221180.1	Peptidase_S8	AEGLETERTSSYIVHVAPAR	3	0.345819119364	0.333902668208	0.353829000145	1.75111430883
	Peptidase_S8	SYAHAATGFAAR	2	0.462254082787	0.502197644628	0.517518738025	0.496945951707
TRIAE_AA1225700.1	Peptidase_S8	ATGIARGGAPRAR	2	0.207700245082	0.403979140345	1.00655607844	1.07926547508
	Peptidase_S8	SSPRVGWFSSR	2	0.26189437607	0.371661900326	0.370165932386	0.884991108851
TRIAE_AA1230530.1	Peptidase_S8	RAGGAGMISADSR	2	0.561772065387	0.532864629712	0.442608389044	0.535402006898
	Peptidase_S8	RVEYNIISGT	1	1.07804595062	0.961827817832	1.03227847714	0.910915311744
TRIAE_AA1249730.1	Peptidase_S8	GGLLTDPSPR	1	1.24959710242	1.3506190168	5.40632642203	1.18169728529
	Peptidase_S8	RVEYNIISGT	1	1.07804595062	0.961827817832	1.03227847714	0.910915311744
TRIAE_AA1254730.1	Peptidase_M10	RLDNRTLDLLATPR	4	0.221509438022	0.294693192498	0.293140553332	0.287434465222
	Peptidase_M10	STLGLPVTGR	3	0.870154858696	0.587130430035	0.544748038564	0.498852029651
TRIAE_AA1274640.1	Peptidase_C48	AGVAKLERYGR	1	0.860049537866	0.882731592206	0.261276744803	0.824226535719
	Peptidase_C48	PMPPKVAPR	1	0.305066205736	0.295391563186	0.309532712489	0.344108146574
TRIAE_AA1292430.1	Peptidase_S8	NQQQQTGLLK	1	0.141790569661	0.204378868277	0.253307473456	0.267020542224
	Peptidase_S8	QVEGVGYGGGLATGVARGGAPR	3	0.485877212137	0.474250093102	1.02113565803	1.04316674173
TRIAE_AA1296100.1	Peptidase_C1	PPTIHNVVVTAMASSFSR	5	0.464435520607	0.142943575978	0.299649995961	0.174946688116
	Peptidase_C1	RAGPVDAGGRR	3	1.29906516306	1.37959445625	1.11727736797	1.25735070449
TRIAE_AA1302490.2	Peptidase_M1	ENEMQIENEKVKN	1	0.45283792913	0.384834900498	0.404487356544	0.431682392955
	Peptidase_M1	SSPRQAIEFILQ	1	0.379797937781	0.392805921238	0.372617802241	0.267434637492
TRIAE_AA1305120.1	TAXi_C	PFPQIPPPFNPEISSSFRR	4	0.466171219945	0.409500353038	0.426781103015	0.412616536021
	TAXi_C	TLRFEEGAELVIR	3	1.92100531958	1.85232646382	0.852025275857	1.86564168377
TRIAE_AA1310870.1	TAXi_N	MRLAACALLLP	3	5.06145691062	5.24620270627	2.32897341855	1.10130709002
	TAXi_N	RFCLPPAHGHR	3	0.417262972562	0.433698277329	0.416546929617	0.562088100795
TRIAE_AA1322110.1	Peptidase_C48	ALSYGDVVLLRS	5	2.36308569438	1.92100774099	2.47972340786	2.12817254357
	Peptidase_C48	GVLNFDAAR	3	2.02030614113	0.734888695421	7.44174512666	8.33706092162
TRIAE_AA1327140.1	Peptidase_S9_N	FITLNVFSDTH	1	0.384074296927	0.4034706508	0.383327535799	0.312553384398
	Peptidase_S9_N	NVFLEEPGIIL	1	2.52547323704	12.0762581442	2.65866789217	15.3794781513
TRIAE_AA1331680.1	Peptidase_S9_N	SSAGGGGLRAR	4	0.466206778949	0.490876952509	0.497408641068	0.461717629641
	Peptidase_S9_N	YVPNGMEYPVLSR	4	0.279642030597	0.289718344808	0.323680117726	0.289511717856
TRIAE_AA1339600.1	Peptidase_S8	AGASAGFDVER	1	0.252816430607	0.265137980301	0.260650364781	0.178858309377
	Peptidase_S8	RVEYNIISGT	1	1.07804595062	0.961827817832	1.03227847714	0.910915311744
TRIAE_AA1347310.2	TAXi_N	APIDRSIGGTR	2	0.535639222789	0.482268852418	0.532536934132	0.527886179976
	TAXi_N	SGLKVVFDRER	2	1.21195040567	0.470632265856	1.3121659071	1.26894582665
TRIAE_AA1349930.2	Peptidase_M41	EEAGVPFFAR	1	0.504789272803	0.517781172531	0.481945028974	0.518046068621
	Peptidase_M41	SPGGTAKSEPAR	3	0.297869378371	0.281020915625	0.311167060238	0.276623730914
TRIAE_AA1349940.1	Peptidase_M41	KQLSRTFLACGF	2	0.459131625808	0.322692325022	0.371539539637	0.30480542779
	Peptidase_M41	VFVDEIDAIAGSR	2	0.525100982903	0.471199111828	0.430100813332	0.486441224813
TRIAE_AA1375420.1	Peptidase_C65	GGVLTTSNPRR	2	0.476083375114	6.32032909265	0.361691448838	14.8852375746
	Peptidase_C65	PDLVTEQGVAPRTVINR	3	0.486570472269	2.21018799027	2.09477031553	2.19935830498
TRIAE_AA1396170.3	Peptidase_S10	AWVRSLGYR	2	2.71595234075	2.95135748201	2.5953829908	2.63697280557
	Peptidase_S10	SWELNTAR	2	0.40884583942	1.38259301436	1.15863675648	0.367747944151
	Peptidase_S10	YITVDESNGRR	2	0.400350574347	0.460684778029	0.47559743327	0.448283622578
TRIAE_AA1396170.4	Peptidase_S10	AWVRSLGYR	2	2.71595234075	2.95135748201	2.5953829908	2.63697280557
	Peptidase_S10	SWELNTAR	2	0.40884583942	1.38259301436	1.15863675648	0.367747944151
	Peptidase_S10	YITVDESNGRR	2	0.400350574347	0.460684778029	0.47559743327	0.448283622578
TRIAE_AA1408350.2	Peptidase_S41	CSAASLSPR	2	1.37870364411	1.29325997283	1.27579547269	1.24809289741
	Peptidase_S41	SSSHHHRTGAPMLLPVR	3	0.352815354243	0.381605084985	0.342217102647	0.391479056329
TRIAE_AA1414090.2	Peptidase_M1	LLHYKEDPR	1	0.734086637957	0.772304746685	0.732995920182	0.723082700217
	Peptidase_M1	LLSMCVDVLLMR	1	0.400266885006	0.373778925073	0.355379479006	0.376919397293
	Peptidase_M1	REISWNWLKVR	1	1.95579728351	1.9825981155	1.98251137633	1.95738601164
	Peptidase_M1	VDDLYALSIAR	1	1.24624574248	1.08988967614	0.36306170306	0.396840408012
TRIAE_AA1424790.4	Peptidase_M41	LTDLNSSDLER	1	1.25560479349	1.30796167201	1.27853156626	1.34067141021
	Peptidase_M41	NAATGAGSIVRR	2	1.07533224174	1.34520147607	1.32151897905	1.11219948911
TRIAE_AA1430320.1	TAXi_N	AAAGSGPVVVGKR	3	0.32245860678	0.338220165309	0.397878877425	0.43462810493
	TAXi_N	LGGDSSFYR	2	4.89376830117	2.41341746523	2.41376896832	2.43331958184
TRIAE_AA1458570.1	Peptidase_C48	KSLVTGFNLQGNFVSDPP	8	1.62142804928	0.338873486723	0.362155264897	0.406477139462
	Peptidase_C48	LIPCFCR	3	0.778314915932	0.391767048373	0.729548990237	0.400758482553
TRIAE_AA1463480.2	Peptidase_M41	EEAGVPFFAR	1	0.504789272803	0.517781172531	0.481945028974	0.518046068621
	Peptidase_M41	GTPGFSGATLTN	2	2.11644559146	1.81358321436	1.51888211224	1.85721003569
TRIAE_AA1465940.1	Peptidase_S9_N	FITLNVFSDTH	1	0.384074296927	0.4034706508	0.383327535799	0.312553384398
	Peptidase_S9_N	NVFLEEPGIIL	1	2.52547323704	12.0762581442	2.65866789217	15.3794781513
TRIAE_AA1489730.1	Peptidase_C48	EYVVTTKQGNR	1	0.422567825083	0.449760376675	0.392215357067	0.395531220009
	Peptidase_C48	VDLGDLAESVR	1	0.587629947899	2.51641442727	3.01371076446	3.18641091329
TRIAE_AA1502810.1	Peptidase_M3	TCASHLLSHSAR	1	0.204654814924	0.168984028683	0.218635126579	0.234580607353
	Peptidase_M3	WEKLVHPLER	1	0.731395904911	0.65629421783	0.704955451079	0.758315062955
TRIAE_AA1507730.2	Peptidase_M49	GDKTGVSKPR	1	0.293238417853	0.273498964442	0.328259181593	0.220190038266
	Peptidase_M49	GLWALNFLINKGLLPK	2	4.80941902104	15.6883186611	5.27957778217	4.64558414052
	Peptidase_M49	LTAAGDKTGVSKPR	2	0.502455342451	0.466206109125	0.993862869939	0.443554801073
TRIAE_AA1511420.1	Peptidase_M41	ATNRADVLDPALR	2	0.429808256273	0.562344702788	0.422371859457	0.509543171602
	Peptidase_M41	IDFISAVERSI	1	0.313299933102	0.346604929518	0.347479486688	0.440160746997
	Peptidase_M41	IIFIDEIDAVAKSRDGR	2	0.52139265019	2.3670149198	4.09748280125	2.28348448471
TRIAE_AA1596970.2	TAXi_N	RARTAGSSPT	3	1.11415305486	1.04238453453	1.00688717113	6.16599311259
	TAXi_N	SSPTASLRSR	3	0.58203979928	0.367787255398	1.23578547857	0.284113976212
	TAXi_N	SSPTASLRSRAPR	4	0.409489384312	0.460025597462	1.18247567881	0.488031786363
TRIAE_AA1711830.1	TAXi_N	FDRQVNASR	2	0.532047539252	0.478028755391	1.36443491189	1.35518713739
	TAXi_N	RALVRSDLQR	2	2.40818047754	2.31624137069	2.56859383498	2.36428517957
TRIAE_AA1722390.2	Peptidase_M1	AVFKITLEVP	1	0.583403160983	0.543590072738	0.521480678891	0.574215938748
	Peptidase_M1	WVMSTKGEADL	1	0.503887310329	0.418553890961	0.555704783954	0.503410253763
TRIAE_AA1722390.4	Peptidase_M1	AVFKITLEVP	1	0.583403160983	0.543590072738	0.521480678891	0.574215938748
	Peptidase_M1	WVMSTKGEADL	1	0.503887310329	0.418553890961	0.555704783954	0.503410253763
TRIAE_AA1753960.1	Peptidase_C48	SLLELPIKENER	1	1.77207449824	0.441429056688	0.359575476497	1.84563666675
	Peptidase_C48	TLGVGLERISAELPR	1	1.21251768961	0.542111699345	1.19986127024	1.09382798484
TRIAE_AA1776230.1	Peptidase_M41	SSAALAAELLRR	2	0.318421151666	0.330831366967	0.359892847969	0.240277275008
	Peptidase_M41	TLLAKAIAGEAGVP	3	1.03780985455	0.943474405357	1.19734044103	1.11930971966
TRIAE_AA1799490.1	Peptidase_M20	MLLGAASILKARER	3	1.05447806441	0.996223690723	0.999365067303	0.995726678015
	Peptidase_M20	RAGADPVLAA	2	2.67579749294	0.647836262497	0.867385427206	0.727393508497
	Peptidase_M20	TGVVATIGTGRPPVV	3	0.383997972627	0.340468642123	0.388365922699	0.32394396334
TRIAE_AA1811670.1	Peptidase_C97	LAKIGVVFTCVIP	5	0.665739424527	0.672560967505	0.698428563774	0.683635935187
	Peptidase_C97	RSLSVGGGKNVTPR	6	1.01729624198	1.0073104014	1.06939821383	1.09525825937
TRIAE_AA1818830.1	Peptidase_A22B	CTLGVIVVLGWIR	2	2.42383231506	1.59021890443	2.8154382152	2.59077363634
	Peptidase_A22B	KPTPRAPSTTGR	2	0.492055160719	0.495156206903	2.08490422008	0.543477036104
	Peptidase_A22B	TVVGLSARFGSPLPR	2	1.45007544707	1.4226524701	1.35973913155	1.48062110035
TRIAE_AA1819060.1	Peptidase_S8	PTGLAKDGR	1	0.33180524553	0.408122727811	0.417600974331	0.376053783743
	Peptidase_S8	VDFPASACGR	1	0.309947830667	1.15297181276	3.40705020641	1.11126616706
TRIAE_AA1827090.1	Peptidase_S9	KEWVRPLLEAYASR	4	1.41094341874	1.58113718033	1.83963310719	1.78735595942
	Peptidase_S9	RSEYLQVLLSR	3	1.8155798863	2.04424699365	1.71054176259	1.74703894718
TRIAE_AA1831060.1	Peptidase_S8	PPARWKGSCDAAR	2	0.390516668488	0.393905892829	0.384122706711	0.40223059486
	Peptidase_S8	TLQLMTTHTPEFLGLR	2	1.18834794313	1.11305107176	1.17153540999	1.19028722495
TRIAE_AA1838410.2	Peptidase_S9	AGGYTTLASLAFR	2	1.07065844265	1.01951062347	1.00508713912	1.00424640793
	Peptidase_S9	TLAQEYGGGAFAVQD	2	0.332778159513	1.4794241488	0.311616914347	1.65864206851
TRIAE_AA1856990.1	Peptidase_S8	AHAATGFAARLTGR	2	0.400316726702	1.78740086595	1.57194740154	1.37120014429
	Peptidase_S8	ASQRSVLGVVPSVAER	2	0.265348944668	0.251944283756	0.211796482817	0.290060244372
	Peptidase_S8	SSNNARTAKGEAVR	2	0.614040885435	1.34770631749	1.38650652495	1.39869176064
	Peptidase_S8	SYAHAATGFAAR	2	0.462254082787	0.502197644628	0.517518738025	0.496945951707
	Peptidase_S8	VRITAPDGVR	1	0.44184917533	0.34676922064	0.387449441151	0.341689990704
TRIAE_AA1857560.1	Peptidase_S10	CTANPAGTAGQLPR	3	1.61431029072	1.46770333093	1.82746410152	1.67226286756
	Peptidase_S10	SSSTASDNGRPLR	3	3.37678734933	0.899218127609	0.963031467093	0.860682404544
TRIAE_AA1890460.2	Peptidase_M20	GGARCDVDVDISAVVGGPSRER	5	0.310123465955	0.247851215303	0.288987010717	0.279315687716
	Peptidase_M20	RAGADPVLAA	2	2.67579749294	0.647836262497	0.867385427206	0.727393508497
TRIAE_AA1930170.1	TAXi_C	LDGADWELPR	2	0.228912665573	0.210279598415	0.228441773054	0.182510708941
	TAXi_C	TVGQLAADR	2	2.41757821487	2.24984264374	2.22006535609	2.34669435024
TRIAE_AA1948940.1	Peptidase_C48	ATPGSVRQQR	1	1.35180510514	0.549522303528	1.3272882003	6.35816146954
	Peptidase_C48	KVVADTADNTPR	1	0.417606114359	1.98015675247	2.08797785429	1.88487693876
	Peptidase_C48	VDLGDLAESVR	1	0.587629947899	2.51641442727	3.01371076446	3.18641091329
TRIAE_AA1953730.1	Peptidase_M41	DVAKQAPQR	1	0.626472324133	0.711580613831	0.628442518413	0.68733456566
	Peptidase_M41	TLLAKAIAGEAGVP	2	1.03780985455	0.943474405357	1.19734044103	1.11930971966
TRIAE_AA1953960.1	Peptidase_C97	LAKIGVVFTCVIP	3	0.665739424527	0.672560967505	0.698428563774	0.683635935187
	Peptidase_C97	PLVSALVDR	2	0.639467456292	0.593815452419	0.412079092109	0.303908096703
	Peptidase_C97	RSLSVGGGKNVTPR	4	1.01729624198	1.0073104014	1.06939821383	1.09525825937
TRIAE_AA2034470.1	Peptidase_C48	AQVSVQSVSRLR	1	1.91407279614	1.52220949627	1.51658344147	10.0742422407
	Peptidase_C48	DIIRQLIQENENK	1	0.48622474629	0.326007011074	0.393921563754	0.374606353732
TRIAE_AA2038110.1	Peptidase_S8	NISLGGLAAGTAR	2	2.59787682628	0.568063693826	0.480345974117	0.500430956231
	Peptidase_S8	NISLGGLAAGTARGAVPGAR	3	7.0820240648	4.57499279147	1.58837625376	1.57699432969
AspN
Protease	Protease family	Peptide	Coverage, %	Hyperscore, 1st biological, 1st technical replicate	Hyperscore, 1st biological, 2nd technical replicate	Hyperscore, 1st biological, 3rd technical replicate	Hyperscore, 2nd biological, 1st technical replicate	Hyperscore, 3rd biological, 1st technical replicate	Hyperscore, 3rd biological, 2nd technical replicate	Hyperscore, 3rd biological, 3rd technical replicate
TRIAE_AA0405430.1	Peptidase_M28	LDLAVQYVYAEAEKIKKTAHW	3	0.432427510619	0.219667769969	0.241475433111	0.328663989902	0.495254769921	1.39836886525	0.298387803137
	Peptidase_M28	PRGRGSSVSTH	2	0.348292589229	0.324550332557	0.356436643806	0.337927217299	0.339316340603	0.350115210259	0.338558029448
TRIAE_AA0544900.2	Peptidase_C13	DVYHGVPKD	2	0.154988627881	0.233005836606	0.149663060904	0.162885535508	0.132073823363	0.145508855581	0.143234003335
	Peptidase_C13	NSRFAMAAWW	2	0.218937783145	0.298641452879	0.284089144967	0.247879900038	0.273701603679	0.253265632536	0.241742292416
TRIAE_AA1349940.1	Peptidase_M41	CIVFVDEIDAIAG	2	1.48401185621	1.08375961285	1.20716898464	0.460125651258	0.322762800753	1.58517735185	0.422747900791
	Peptidase_M41	DATTTGAGAGMLTNRQDL	3	1.02039299905	0.951020074023	1.08532503247	1.0045889318	1.34084711901	0.934120275586	3.33122304832
TRIAE_AA1408350.1	Peptidase_S41	ASEILAGALK	3	5.86242735386	6.75320523167	5.71558275819	6.42530974746	1.28557415358	1.31732979289	1.0197519785
	Peptidase_S41	VTVARYETPAHT	4	0.429679137973	0.662961237831	0.663378899702	0.657363239447	0.70362363029	0.705690597881	0.687133354038
TRIAE_AA1474240.1	Peptidase_C48	DRARLNINVP	1	0.325243139639	0.1831150949	0.183056093752	0.181271933019	0.182987771928	0.28417849727	0.223361879587
	Peptidase_C48	PSSSENTHSGHVS	1	3.49921953791	0.99009978321	3.02986771482	0.40980253122	2.89760674179	2.94623039329	0.877340811411
TRIAE_AA1819060.1	Peptidase_S8	DILAGIDSAVADGVGVL	2	0.825103348274	1.9578204006	4.41198760271	0.9513714239	0.612866654992	0.803884148598	0.82459205389
	Peptidase_S8	DLPPPPAHWKGVCEAGVDF	2	0.298879444799	0.296839195176	0.301392248181	0.299718578173	0.264853622822	0.327820749431	0.351049362479
TRIAE_AA1899630.1	TAXi_C	DLALEAFTVNLTG	3	0.505458762975	0.477597082421	0.521221315892	1.52835644911	0.51718088588	0.536159095184	0.569090100108
	TAXi_C	TVESGVAVGSGEYLV	3	2.44788834782	2.68309481058	2.75489952933	2.74512558885	2.90590503995	3.07468219872	2.67807231939

## Sheet: TableS4
Table S4. Proteases found in infected by Stoganospora nodorum Darya cultivar proteome
Trypsin
Protease	Protease family	Peptide	Coverage, %	Hyperscore, 1st biological, 1st technical replicate	Hyperscore, 1st biological, 2nd technical replicate	Hyperscore, 2nd biological, 1st technical replicate	Hyperscore, 2nd biological, 2nd technical replicate	Hyperscore, 2nd biological, 3rd technical replicate	Hyperscore, 3rd biological, 1st technical replicate	Hyperscore, 3rd biological, 2nd technical replicate	Hyperscore, 3rd biological, 3rd technical replicate
TRIAE_AA0075700.1	Peptidase_C48	GDGDIVLKQR	2	0.447433662618	0.475131632582	1.22653963538	0.350017923497	0.355365019584	0.486211186192	1.28848204375	0.553693452278
	Peptidase_C48	GELLVEVYSRKSR	3	1.84175256163	1.94503052556	2.14285286582	1.98551830195	1.62430362857	0.394088793233	1.98677513827	1.72132618417
TRIAE_AA0085640.1	Peptidase_S28	AGTTAAATSRLAVV	3	2.41144216347	4.69383345331	16.934463083	13.7771797694	3.1266561662	2.26682157629	11.8397480482	2.65376187481
	Peptidase_S28	SSKQALSDLAVFR	3	0.301556622599	0.314340470752	0.292369351835	0.297290014438	0.31749558989	0.309379934193	0.284801321247	0.251770126917
	Peptidase_S28	TDLVEAFAR	2	0.571023359454	2.2839118277	0.580214923556	0.521330385592	2.42677609542	2.34812626708	0.557561151556	2.36553809183
TRIAE_AA0296100.1	TAXi_C	LASITPRLYPTR	2	4.72005714324	5.28027505406	1.10613603383	4.91475822272	1.26646984723	1.00849541147	5.305892233	1.1016910574
	TAXi_C	NLNGMSIGDKAMSSSLR	3	1.06136713084	0.374536648921	1.30817870159	1.149969141	1.38708733253	1.17670488476	0.429506078852	1.35332515575
TRIAE_AA0337990.1	TAXi_C	AEAGYAMLR	2	0.390691978333	0.407275048737	0.451030654723	0.497523984484	0.464087253052	0.43787038369	0.522824493808	0.584004373288
	TAXi_C	SLVSQLGIGR	2	1.09954487375	0.324186951424	0.881107445725	1.52765608261	1.31822740262	1.59531441361	1.00765520658	7.23132808564
TRIAE_AA0344810.1	Peptidase_S8	EVLYVEGSLSWVSER	2	0.245531142826	1.00898697105	1.30155020339	5.4715267805	0.373846071427	1.9095729838	0.183171965182	0.423659906565
	Peptidase_S8	TLQLMTTHTPEFLGLR	2	1.21770425141	1.104019247	1.19179169834	1.07927066088	1.16690985113	1.07243259386	1.26192008704	1.09258112311
TRIAE_AA0344840.1	Peptidase_S8	GKIIVCQSTTPMAR	2	1.66430669793	1.42368097897	1.58804423231	1.50502419002	1.6290555295	1.42951810486	1.63642129647	1.53488423738
	Peptidase_S8	TLQLMTTHTPEFLGLR	2	1.21770425141	1.104019247	1.19179169834	1.07927066088	1.16690985113	1.07243259386	1.26192008704	1.09258112311
TRIAE_AA0447580.3	Peptidase_M20	SSQVFPYSTGAPKR	2	1.25576003013	0.885875098407	0.297373987486	0.254168793559	0.228080771863	0.267849348485	0.244200013578	0.180263996124
	Peptidase_M20	VDVAVLDQFLVDS	2	4.46366768882	0.293381593382	4.63911652565	0.302263590204	1.14380076528	1.14421937044	0.218697421253	1.09885872368
TRIAE_AA0448830.1	Peptidase_C48	LEDEVGDLKRVVG	3	0.507260672149	0.362125834407	0.411157744195	1.150508302	0.435364738968	0.44506396521	0.367595285106	0.336439618042
	Peptidase_C48	TPGFDAWKARISAGR	3	2.0365696624	2.19373852515	2.05134500244	1.96737835554	2.044049263	1.85708893675	2.03619875163	2.08830523235
TRIAE_AA0468230.1	Peptidase_C48	KQLTDIPNAPAVAR	1	2.20329262415	1.92970268001	1.72432847563	1.95910928416	1.80007228297	1.88110932154	1.79766830577	2.05808038134
	Peptidase_C48	VDLGDLAESVR	1	3.325098185	2.63639570138	3.19539036889	2.76947363738	2.52751684133	0.692497173279	2.86605333884	0.666930892742
TRIAE_AA0480940.2	Peptidase_S10	IRELMKNNIR	2	0.675286208954	1.52251742316	0.713781446961	0.6524529256	0.71561276592	0.705407402134	1.41306562299	0.726953971696
	Peptidase_S10	TRQGDYLNRLR	2	0.380661035763	0.314614996957	0.35519811511	0.370877936359	0.329219182988	0.423096666038	0.280360162418	0.30267542213
TRIAE_AA0481540.1	Peptidase_M24	GPSSSKHAPLPQR	1	0.473334675867	0.607795158097	0.409033222572	0.4205430152	0.451251224932	0.449556930987	0.395936012414	0.373750556765
	Peptidase_M24	KAQEAALAACK	1	1.63870135221	1.70317277614	1.86601160106	1.63146042824	1.54819798865	1.82608879338	1.91019761058	1.2579369843
TRIAE_AA0552400.1	Peptidase_S8	AVTGLGAGASR	1	3.48019807942	3.44955273944	3.27655528486	2.74194737524	3.73651329344	3.55379600895	3.28213937581	0.807757071699
	Peptidase_S8	GGRTRSSGGSPR	2	0.600206379609	0.657376753709	0.643571797978	1.57151816628	2.11365754277	2.1544021368	1.94550366636	0.594157640334
TRIAE_AA0560680.1	Peptidase_C65	SHVEEGSER	2	2.1995332798	2.26516458167	1.89324446058	1.62659951462	2.02123202771	2.0520884175	2.47960742195	1.93341403001
	Peptidase_C65	VGSGGGGLR	2	0.510681304666	0.47863543428	0.447432689974	0.347018414752	0.542014711789	0.41228104888	0.525650895992	0.36874568743
TRIAE_AA0604320.1	Peptidase_C65	GSGAAEAVEDDR	3	3.22694016457	2.42431975363	0.340171448886	2.27650120146	2.1394619184	2.3120025533	2.48962386342	2.54056897088
	Peptidase_C65	SRDYAAAFRDGV	3	0.360991490926	0.340331820714	0.343244718424	0.347214539551	0.337032098356	0.35455055595	0.3613687766	0.35144812446
TRIAE_AA0633750.1	Peptidase_C48	VDVEIVNIR	2	0.905309368452	2.19781653056	2.31981573444	1.99579517979	0.997667894443	2.25152382652	2.06696491569	0.9178772077
	Peptidase_C48	VEIVASSSPR	2	0.323738961517	0.35476178535	0.307504754199	0.298527284531	0.43263796954	0.401160341366	0.309399591679	0.346043093555
TRIAE_AA0641730.1	Peptidase_S8	SLSVTFVADGARAK	2	0.851212539982	0.906134333492	0.879182028226	0.927120747008	1.0024737992	0.964754250059	1.32241641416	0.854167622079
	Peptidase_S8	TNVGGGRSAYRATVR	2	0.528303729718	0.585145262968	0.581759721183	0.478085015521	0.549536599608	0.49705505915	0.533995360301	0.513872233617
TRIAE_AA0675260.2	Peptidase_S10	EANLLFVESPVGVG	3	1.61091694309	0.391960989367	0.329779598263	1.73150615606	0.53276996692	1.613822119	1.83935740048	0.501671501232
	Peptidase_S10	SSVGYGAASELGPLRVRR	4	0.540074817695	0.348137235269	0.497336213748	0.439380604961	0.344886283994	0.289977114648	0.456961333758	0.373224243522
TRIAE_AA0768240.1	Peptidase_S10	AGHEVPLHRPRQALILFR	4	0.509822834283	0.658262506127	0.658080339432	0.658868908882	0.696507096291	0.549776919186	0.549143336713	0.673289380968
	Peptidase_S10	SLKLGLGGR	2	0.734303733254	0.790287991135	3.33288343747	1.31013283879	2.67935121922	0.670554733938	0.706696945636	0.640698987991
	Peptidase_S10	SSVGYGASEEVGPFRIR	4	0.56199820416	1.28667511697	0.687968239859	1.30252486861	1.40901748535	0.573042751054	0.593273079116	1.29176014538
TRIAE_AA0776030.1	TAXi_N	GGVAMTVKPENY	2	1.60857300376	1.98548854757	0.286252301662	1.7844073217	1.78566381897	0.317990203388	1.66750925166	1.50347673184
	TAXi_N	GVPAEHLR	2	123.264940796	141.650853799	155.295808454	136.785682865	123.227662258	20.4583275318	131.63277626	140.383448222
TRIAE_AA0843950.3	Peptidase_M50	RGRASATLPSGPSVNR	3	0.286918168726	0.275035836747	0.30429166294	0.73115645349	0.72266587615	0.241565070011	0.283757208732	0.259433130627
	Peptidase_M50	SSVKLSPYRPR	2	0.715380206489	1.00939532981	1.00325712562	0.940991937432	0.799577862148	1.10357882372	0.946194722569	1.00707916494
TRIAE_AA0850000.1	Peptidase_C1	EAVNYLKTWRSIR	4	0.458669252694	0.424263909459	0.4863066338	0.559695348144	0.717851565106	0.424237033434	0.57631295874	0.52071177321
	Peptidase_C1	YVKENGLTT	3	0.687652523578	0.644088689989	0.658051801634	0.616935212739	0.546035641666	0.575815846549	0.674221812423	0.425730679915
TRIAE_AA0866980.1	TAXi_N	GITGIAVNQQR	3	1.97943961679	1.72398773631	1.62108205037	2.08538999552	1.70283251933	1.87286302474	1.82809250343	2.16822264897
	TAXi_N	YRPPGCPKPNLR	3	10.3846399095	10.4768471555	12.1525450055	12.207071168	10.1523486486	10.7729932036	11.4621316847	11.408234445
TRIAE_AA0871910.1	Peptidase_C26	IFMPEGSKTHMGGTMR	3	0.675042835079	0.693592714119	0.711433482533	0.696624560536	0.697413508539	0.674725929266	0.69521736072	0.681258353242
	Peptidase_C26	RGLGLTPNILACR	2	0.424600872879	0.424884335104	0.435687666281	0.193610200658	0.42422071852	0.461863617638	0.401013747465	0.413594719092
TRIAE_AA0952770.1	Peptidase_M41	LPAAGGASAR	1	0.428770304422	0.427295343947	0.395347461367	0.459458010559	0.451074270297	0.384880327165	0.433421098251	0.434158697875
	Peptidase_M41	SAANTPSGAGGVLR	2	0.273734762607	0.301268644161	0.478361653176	0.411971744628	0.503847554326	0.304996662913	0.422050103545	0.357746217719
TRIAE_AA0967350.2	Peptidase_C48	LMMAPLIQR	3	2.71169356638	2.72147752901	2.37346744423	2.61828281992	2.57026447565	2.63710783863	2.19368656993	2.76014531447
	Peptidase_C48	RGIYEIEER	3	0.257117345377	0.260918068546	0.237473328948	1.22372542123	0.318209812181	0.286782705305	0.261984831405	0.313168923981
TRIAE_AA1042920.2	Peptidase_S9	ATFLVETGR	2	0.574463045764	0.447830273678	0.637865484522	0.564117761111	0.598007105486	0.579417483694	0.552232881463	0.561065338884
	Peptidase_S9	GDAYYIDNLVG	2	2.01683309818	1.81339077727	1.67049516119	1.85532254346	1.80323112757	0.371397724269	1.8294041664	0.493899358735
TRIAE_AA1042920.3	Peptidase_S9	ATFLVETGR	1	0.574463045764	0.447830273678	0.637865484522	0.564117761111	0.598007105486	0.579417483694	0.552232881463	0.561065338884
	Peptidase_S9	GDAYYIDNLVG	2	2.01683309818	1.81339077727	1.67049516119	1.85532254346	1.80323112757	0.371397724269	1.8294041664	0.493899358735
TRIAE_AA1092330.1	Peptidase_C1	KCKVQNQVWE	3	2.44425521313	2.88825208816	2.71022573467	2.39336193906	2.99139883437	3.15693855788	2.66479672067	2.60290495079
	Peptidase_C1	YWLLANQWNR	3	0.339459388354	0.383305484872	0.310758232637	0.347322505187	0.330927543415	0.43050938034	0.376020433577	0.358767125254
TRIAE_AA1094780.6	Peptidase_M24_C	ELTGLRKAHIR	2	0.302114542607	0.349436742569	0.3943638388	0.388897719343	0.385061513801	0.424372886207	0.420830282344	0.39248571669
	Peptidase_M24_C	VGLDCAEFR	1	0.599061325165	0.680491179208	0.636686598377	0.631577216818	0.646479247058	0.655053288377	0.685616835459	0.665056900635
TRIAE_AA1096390.1	Peptidase_S8	SSETVSRTVTNVG	3	0.854486789033	0.819588586255	2.49347030245	0.835037285074	0.937627336433	0.631547557005	2.37522012507	0.727544567371
	Peptidase_S8	VGQADAVYR	2	3.0530939069	3.05416825627	3.2413294471	2.53168552095	2.98319204954	2.83385896683	3.18156571301	2.90736466637
TRIAE_AA1171140.1	Peptidase_C14	FTAALFAQR	2	0.756924223618	0.660644940412	0.703331141953	0.768201850592	0.707752650686	0.77251962165	0.715666334433	0.756846399152
	Peptidase_C14	FVVNMITNMAGGGR	4	0.874186836183	0.292695611715	0.345437288284	1.33218258619	0.42004798539	0.350113868713	0.475757153705	1.32916876674
TRIAE_AA1203630.1	Peptidase_S8	ACPATPRR	1	24.2436549067	5.94552038835	5.03147864342	18.6847856641	5.451451689	19.582155377	5.79618639381	18.3766534925
	Peptidase_S8	DGMGPVPARWR	1	0.781976455525	0.730201193746	0.749996468425	0.814010463322	0.699580285442	0.653849869967	0.872328110039	0.851347886734
TRIAE_AA1205470.1	Peptidase_C48	AAGFGSIFNWR	1	1.89994812134	2.01940762699	1.30103614926	1.07199507952	1.51691544056	2.04466813803	2.04104041294	1.76520839824
	Peptidase_C48	RQKAACVQR	1	0.779108226811	0.753142312831	0.718128625318	0.760795944847	0.585303928703	0.754360431652	0.567854031714	0.316085887056
TRIAE_AA1205470.2	Peptidase_C48	AAGFGSIFNWR	1	1.89994812134	2.01940762699	1.30103614926	1.07199507952	1.51691544056	2.04466813803	2.04104041294	1.76520839824
	Peptidase_C48	RQKAACVQR	1	0.779108226811	0.753142312831	0.718128625318	0.760795944847	0.585303928703	0.754360431652	0.567854031714	0.316085887056
TRIAE_AA1221180.1	Peptidase_S8	AEGLETERTSSYIVHVAPAR	3	2.03130492568	0.376323703676	2.0773140192	1.83001855016	0.406262241304	1.54814522713	0.319307394326	0.396004714072
	Peptidase_S8	SYAHAATGFAAR	2	0.487646844633	0.405190034312	0.47603523302	0.510775962987	0.450984124193	0.491802600373	0.489260733126	0.462248947815
TRIAE_AA1230530.1	Peptidase_S8	RAGGAGMISADSR	2	0.506711702419	0.547326691785	0.519427035469	0.572701446024	0.486246782137	0.493909861625	0.526027066079	0.518910529251
	Peptidase_S8	RVEYNIISGT	1	1.24893899847	1.21294745463	0.889374037992	1.26043008297	0.419109302582	1.28780411235	1.01025698272	1.00135409651
TRIAE_AA1249730.1	Peptidase_S8	GGLLTDPSPR	1	1.17577950461	1.17164398302	1.20417862569	1.15754726675	1.28762734125	5.00426923426	1.12938230065	1.20434966957
	Peptidase_S8	LAAWSGAAPPSDSDMDPR	2	0.516477021714	0.486383786206	0.499028693045	0.614457517862	0.671125155185	0.633782451154	0.558168985554	0.647792318116
	Peptidase_S8	RVEYNIISGT	1	1.24893899847	1.21294745463	0.889374037992	1.26043008297	0.419109302582	1.28780411235	1.01025698272	1.00135409651
TRIAE_AA1296100.1	Peptidase_C1	PPTIHNVVVTAMASSFSR	5	0.410610225265	0.432523215168	1.05569283982	1.42859613934	0.992631296104	0.801945693791	0.260261941763	0.228218302131
	Peptidase_C1	RAGPVDAGGRR	3	0.471459053457	1.21502909732	1.28868640521	1.39782319389	0.362248418785	1.26144396697	1.17715472909	1.40531069304
TRIAE_AA1302490.2	Peptidase_M1	ENEMQIENEKVKN	1	1.39224506915	0.539815016091	0.34252807498	0.516349039972	1.33908315003	0.556693263352	0.566650338471	0.592542283237
	Peptidase_M1	SSPRQAIEFILQ	1	0.316376929651	0.302387733437	0.405730598687	0.368873503736	0.294876981638	0.399987259904	0.345814580473	0.381151625259
TRIAE_AA1305120.1	TAXi_C	PFPQIPPPFNPEISSSFRR	4	0.445826083422	0.40663408488	0.451034396887	0.413130000234	0.372076585889	0.461457267404	0.410940229893	0.418031230569
	TAXi_C	TLRFEEGAELVIR	3	2.4593183545	2.21866033711	1.73993095953	1.91373933204	1.85256067067	1.51897648789	1.53649869532	2.27053810196
TRIAE_AA1310870.1	TAXi_N	IVSRVEYHLCFR	3	2.94548564226	3.16929865881	2.9073809293	3.37980597643	3.16238544718	3.61683505258	3.55043810066	3.10072221551
	TAXi_N	MRLAACALLLP	3	5.25852440248	5.45234268979	5.27347861503	2.08093365557	5.4477391147	1.90576063561	5.50760345159	5.87615963945
	TAXi_N	RFCLPPAHGHR	3	0.876471424474	0.216149872801	0.424506619851	0.410512771932	1.15822444294	1.29304783153	0.440637671676	0.394071121731
TRIAE_AA1327140.1	Peptidase_S9_N	FITLNVFSDTH	1	0.330858911678	0.390180062078	0.367356404324	0.3479611325	0.349233958731	0.497283416559	0.334257308762	0.30632642664
	Peptidase_S9_N	INTRPDLFR	1	0.423509143392	0.449137916868	0.435427617148	0.521577344322	0.444505949427	0.472585549079	0.441073171007	0.448612851421
	Peptidase_S9_N	NVFLEEPGIIL	1	2.83754809667	12.8205397488	2.15729730417	14.2417894759	2.26771354674	2.27604435688	2.32695907562	12.1775865555
TRIAE_AA1331680.1	Peptidase_S9_N	SSAGGGGLRAR	4	0.449047786086	0.499029582026	0.412923638709	0.435746429341	0.575512184026	0.484615729444	0.519714387882	0.460375933924
	Peptidase_S9_N	YVPNGMEYPVLSR	4	0.220567770302	0.252997465432	0.262614317238	0.281252615154	0.272490032017	0.276567608118	0.206572592258	0.282181426883
TRIAE_AA1347310.2	TAXi_N	APIDRSIGGTR	2	0.220839774236	0.433670322603	0.316333410039	0.413979317538	0.231494388146	0.310312768444	0.374197920508	0.338984157761
	TAXi_N	SGLKVVFDRER	2	0.341303473185	0.543823309243	1.11504277774	1.23507756616	1.13120321484	1.42038232185	1.19418014551	1.2455487218
	TAXi_N	SSNPEAAKR	2	0.3589700136	0.334797835149	0.487248446648	0.313896278198	0.316930927572	0.367260917531	0.336160221442	0.332272270675
TRIAE_AA1414090.2	Peptidase_M1	LLSMCVDVLLMR	1	0.344618349925	0.385696085601	0.25922174938	0.439218357226	0.285518802702	0.295857276767	0.27698844485	0.302177220583
	Peptidase_M1	REISWNWLKVR	1	2.04422892057	1.95423260191	1.97675967507	1.96459286935	2.1435205494	2.00425785283	1.796247428	2.03222407082
TRIAE_AA1430320.1	TAXi_N	AAAGSGPVVVGKR	3	0.269912148188	0.436814075369	0.420121884848	0.405919466168	0.260599326486	0.473964355294	0.444998150492	0.412585986201
	TAXi_N	IDSGTVISR	2	0.30075661691	0.24078108961	0.250720825655	0.360537990417	0.273614956218	0.35216430127	0.252485294453	0.261098056249
TRIAE_AA1455620.2	TAXi_N	SGLKVVFDRER	2	0.341303473185	0.543823309243	1.11504277774	1.23507756616	1.13120321484	1.42038232185	1.19418014551	1.2455487218
	TAXi_N	SSNPEAAKR	2	0.3589700136	0.334797835149	0.487248446648	0.313896278198	0.316930927572	0.367260917531	0.336160221442	0.332272270675
TRIAE_AA1455620.3	TAXi_C	SGLKVVFDRER	3	0.341303473185	0.543823309243	1.11504277774	1.23507756616	1.13120321484	1.42038232185	1.19418014551	1.2455487218
	TAXi_C	SSNPEAAKR	3	0.3589700136	0.334797835149	0.487248446648	0.313896278198	0.316930927572	0.367260917531	0.336160221442	0.332272270675
TRIAE_AA1463480.2	Peptidase_M41	EEAGVPFFAR	1	0.501718935005	0.47475572759	0.512901118915	0.506981540439	0.480218954496	0.522220082876	0.480486524262	0.487142558982
	Peptidase_M41	GTPGFSGATLTN	2	1.84331693589	0.428065991402	2.15078842566	2.3326263399	2.06095774625	2.1848308454	1.6764694554	2.18605764438
TRIAE_AA1465940.1	Peptidase_S9_N	FITLNVFSDTH	1	0.330858911678	0.390180062078	0.367356404324	0.3479611325	0.349233958731	0.497283416559	0.334257308762	0.30632642664
	Peptidase_S9_N	INTRPDLFR	1	0.423509143392	0.449137916868	0.435427617148	0.521577344322	0.444505949427	0.472585549079	0.441073171007	0.448612851421
	Peptidase_S9_N	NVFLEEPGIIL	1	2.83754809667	12.8205397488	2.15729730417	14.2417894759	2.26771354674	2.27604435688	2.32695907562	12.1775865555
TRIAE_AA1489730.1	Peptidase_C48	EYVVTTKQGNR	1	0.379880693577	0.409857917402	0.396925648632	0.519163001453	0.379488261139	0.434397287103	0.366633090894	0.432254217521
	Peptidase_C48	SPEKVKEHTAAR	1	0.490004217037	0.587171778841	0.529680958981	0.514147864729	0.53346841894	0.470973766597	0.486454878712	0.499012654452
	Peptidase_C48	VDLGDLAESVR	1	3.325098185	2.63639570138	3.19539036889	2.76947363738	2.52751684133	0.692497173279	2.86605333884	0.666930892742
TRIAE_AA1502810.1	Peptidase_M3	SSPLRAFCPR	1	0.308082730564	0.18301025033	0.234898645858	0.279826451995	0.224597887547	0.250726434509	0.167799569666	0.244648305508
	Peptidase_M3	WEKLVHPLER	1	0.602613500412	0.666071808081	0.619818521915	0.687554082268	0.789102896555	0.628829009207	0.695912856561	0.647905229134
TRIAE_AA1511420.1	Peptidase_M41	ATNRADVLDPALR	2	0.417444075826	0.463076977738	0.524254441747	0.520268083425	0.446651831083	0.543139756269	0.417614066151	0.543659648778
	Peptidase_M41	IDFISAVERSI	1	0.377856920556	0.343756466443	0.30537351008	0.378352048815	0.352260780192	0.345343727457	0.294838155397	0.358317366722
	Peptidase_M41	IIFIDEIDAVAKSRDGR	2	1.94419266871	1.60272387632	0.614393986065	2.21521312984	2.67100108484	2.1525121837	0.565841825511	0.59453168443
TRIAE_AA1547520.1	Peptidase_S8	FHKGHEAARGR	1	0.286693929581	0.292652434527	0.275127148432	0.802636076679	0.304320495717	0.29178181764	0.290464665345	0.270981378185
	Peptidase_S8	SSPTGLASDARR	2	0.762262736142	0.843888046765	0.75063717353	0.820815699721	0.825294412992	0.808185078397	0.782344964488	0.397362463723
TRIAE_AA1590760.2	Peptidase_C48	LIPCFCR	1	0.727756968964	0.675703876152	0.819816290343	0.794761192324	0.459853288698	0.788504540246	0.729115404376	0.793075905017
	Peptidase_C48	QEACSTGPAARRSDVG	1	0.350453452283	0.356097243234	0.365794886414	0.367063527075	0.380229564318	0.466952808837	0.392556390871	0.395828230167
TRIAE_AA1596970.2	TAXi_N	RARTAGSSPT	3	1.47571224791	3.47215506228	0.268384844065	0.880885713387	1.15627573675	1.25982502154	1.09365486102	3.62070390745
	TAXi_N	SSPTASLRSR	3	0.421408575577	0.555842229077	2.11183703986	0.350790302525	0.299212166056	0.613832634641	0.276528748123	0.788604345236
TRIAE_AA1674490.1	Peptidase_C1	GENGYIRIAREVR	4	0.538571866664	2.4161896211	2.16341724334	0.406712857932	2.67020693983	0.515774104574	2.29070235935	0.559287810054
	Peptidase_C1	QGRLTDDAINAR	3	0.227613288501	0.307582703621	0.369754723181	0.409809927252	0.323780217564	0.315707397327	0.417590925758	1.66256484775
TRIAE_AA1702750.1	Peptidase_S49	GWGKAEEIR	1	3.37314850655	3.18342432976	3.51311842227	3.33135552248	3.33455099278	3.56191694477	0.699358260761	3.61577881693
	Peptidase_S49	TSLNGVQAR	1	0.396315638568	0.344877411343	0.383044191666	0.239059548474	0.250779235852	0.209083564977	0.270777875753	0.402935440332
TRIAE_AA1711830.1	TAXi_N	FDRQVNASR	2	0.392942605384	1.36832893054	0.411168906916	1.47205966823	0.392047845033	0.357357867589	0.341723303274	0.419805898695
	TAXi_N	RALVRSDLQR	2	2.52085451519	2.37388302444	2.18966089195	2.4377720193	14.8285023207	2.17355197889	2.57966845924	2.47748028543
TRIAE_AA1808750.1	TAXi_N	ISGSTAVRSFR	2	0.757556647109	1.56485996733	0.615557815474	0.71230048971	0.747312570644	0.708996137294	1.47674342956	0.726985467322
	TAXi_N	RNAMRAYPR	2	1.35147009769	7.07064578642	1.52880704861	17.8884536287	5.29709373901	20.8428100781	22.643862425	6.35108754064
TRIAE_AA1811670.1	Peptidase_C97	LAKIGVVFTCVIP	5	0.678435474634	0.70513484627	0.637304663658	0.659838214517	0.64603254199	0.683449715376	0.654721021652	0.689172916114
	Peptidase_C97	RSLSVGGGKNVTPR	6	0.805837283122	1.3446141157	1.4650693165	0.886611125408	0.881342204239	0.837745985625	1.15269266738	0.669115858383
TRIAE_AA1818830.1	Peptidase_A22B	CTLGVIVVLGWIR	2	1.05783583224	1.27850027382	2.11798909448	2.63344127581	0.464025568217	2.09498189111	1.65032084205	0.523945190012
	Peptidase_A22B	TVVGLSARFGSPLPR	2	1.40973858391	1.49309348942	1.61909977711	1.45064302524	1.26240624766	1.62308367293	1.71141347063	1.42800148291
TRIAE_AA1827090.1	Peptidase_S9	ITESGEQGR	3	0.533938100561	0.658336719498	0.667991119864	0.547263465822	1.44934344292	0.524682171643	0.501946264878	0.532872788608
	Peptidase_S9	KEWVRPLLEAYASR	4	2.17448624746	1.64542329311	1.62383526564	2.1366571411	2.21673872801	2.26141060448	2.25090749476	2.43297896945
TRIAE_AA1827090.1	Peptidase_S9	RGYIAVSIDSR	3	0.328534209734	0.909632124046	0.251139875873	0.959724222478	1.04724733415	0.820645903286	0.195681162689	0.307727912487
	Peptidase_S9	RSEYLQVLLSR	3	1.93567347516	2.07487245854	1.94423967279	2.01754460504	1.67772427202	1.83340406725	1.87899321233	1.80730610772
TRIAE_AA1831060.1	Peptidase_S8	PPARWKGSCDAAR	2	0.409683103952	0.422201905231	0.446468070826	0.39484122993	0.431362246491	0.427715093901	0.422459262062	0.43982700244
	Peptidase_S8	TLQLMTTHTPEFLGLR	2	1.21770425141	1.104019247	1.19179169834	1.07927066088	1.16690985113	1.07243259386	1.26192008704	1.09258112311
TRIAE_AA1838410.2	Peptidase_S9	AGGYTTLASLAFR	2	1.10019111835	1.02477365927	1.05060601181	1.1496621514	1.03022070232	1.04182340366	0.983792654171	1.02721786862
	Peptidase_S9	TLAQEYGGGAFAVQD	2	0.324271688238	0.36594818402	0.278111977503	0.358912082389	0.381065338058	0.364991235035	0.294016610831	0.268087847158
TRIAE_AA1856990.1	Peptidase_S8	AHAATGFAARLTGR	2	2.56038095916	2.56012194604	1.29592162371	1.2090857327	1.71338146154	2.32276759366	1.53846412897	2.06254026203
	Peptidase_S8	SYAHAATGFAAR	2	0.487646844633	0.405190034312	0.47603523302	0.510775962987	0.450984124193	0.491802600373	0.489260733126	0.462248947815
TRIAE_AA1857560.1	Peptidase_S10	CTANPAGTAGQLPR	3	1.3777248594	1.68540882662	1.62120290327	1.75733685238	1.70782342022	1.50294821169	1.64494105928	1.73834555546
	Peptidase_S10	SSSTASDNGRPLR	3	1.03485616334	3.19389357578	0.929199683319	0.246308346033	14.7794431051	0.248175972072	0.236825994192	3.26129772843
TRIAE_AA1933470.1	Peptidase_C48	CKNIDGASNSIISSAKPR	3	2.31723456076	0.488621620073	5.13721698304	0.59980118507	1.15205098102	2.51306229404	5.08880893809	0.588676286401
	Peptidase_C48	GRHLFPMECLR	2	0.371617423424	0.305879853365	0.37460794174	0.378476970416	0.380354364352	0.343385600669	0.374779891139	0.396513524556
TRIAE_AA1953960.1	Peptidase_C97	LAKIGVVFTCVIP	3	0.678435474634	0.70513484627	0.637304663658	0.659838214517	0.64603254199	0.683449715376	0.654721021652	0.689172916114
	Peptidase_C97	RSLSVGGGKNVTPR	4	0.805837283122	1.3446141157	1.4650693165	0.886611125408	0.881342204239	0.837745985625	1.15269266738	0.669115858383
TRIAE_AA1992780.2	Peptidase_M3	AKTMGCRSYAEFAIR	2	0.332709092912	0.316683746919	0.210074611765	0.257977176986	0.328709573503	0.246732844551	0.37414688708	0.355500273755
	Peptidase_M3	EFNTIKDFKR	1	1.28348702837	2.66197961275	0.504557108446	2.68555553373	0.572698823785	0.52276788376	2.82175484097	2.77833709741
TRIAE_AA2008030.1	Peptidase_S8	IDKGSHPLR	1	0.576281640884	0.580486263521	0.727699239572	0.665414347582	0.730985761724	0.675669277878	0.727334397141	0.616930987323
	Peptidase_S8	SSTTRDWAGR	1	0.314281896331	0.303546299502	0.328054287384	0.306644084261	0.300395004107	0.293620922748	0.313464671592	0.305395652472
TRIAE_AA2008030.2	Peptidase_S8	IDKGSHPLR	1	0.576281640884	0.580486263521	0.727699239572	0.665414347582	0.730985761724	0.675669277878	0.727334397141	0.616930987323
	Peptidase_S8	SSTTRDWAGR	1	0.314281896331	0.303546299502	0.328054287384	0.306644084261	0.300395004107	0.293620922748	0.313464671592	0.305395652472
AspN
Protease	Protease family	Peptide	Coverage, %	Hyperscore, 1st biological, 1st technical replicate	Hyperscore, 2nd biological, 1st technical replicate	Hyperscore, 2nd biological, 2nd technical replicate	Hyperscore, 3rd biological, 1st technical replicate	Hyperscore, 3rd biological, 2nd technical replicate
TRIAE_AA0544900.2	Peptidase_C13	DVYHGVPKD	2	0.121131036431	0.147148445249	0.141650635749	0.119178321213	0.228558577597
	Peptidase_C13	NSRFAMAAWW	2	0.269965357317	0.262455884616	0.240006098648	0.262081529984	0.269723686157
TRIAE_AA0860810.1	TAXi_C	CLVDHLSPRNATSYLTFGPNPAVSSSHASPSSC	7	2.70458203554	2.88534486294	1.93821001053	2.720097363	2.70020627975
	TAXi_C	DTCTKSLPFSLATCPT	3	0.344924360514	1.08241420984	4.17122259736	0.328264854848	1.32058252394
TRIAE_AA1193740.2	Peptidase_M50	DGEKRGEEEAAAPVE	3	1.35805478239	1.12306922381	0.332404762506	0.38886556911	0.605685073882
	Peptidase_M50	LILIPLWDELAEDLGVGLVSSF	4	0.243315735832	0.226707709953	0.178013272583	0.24380409345	0.212713650428
TRIAE_AA1318440.1	Peptidase_S8	DRIMGKVVVCSQGVGAWAGFDVER	3	0.230601169169	0.634472943842	0.689752422273	0.232318729162	0.244000218809
	Peptidase_S8	GDWTPAMIRSALMTTAGPL	3	0.350571506822	0.379056736568	0.350255083611	0.381958385755	0.429770883991
TRIAE_AA1408350.1	Peptidase_S41	ASEILAGALK	3	6.67110464916	1.14172638441	0.31407523052	4.29590070248	4.10254973173
	Peptidase_S41	VTVARYETPAHT	4	0.64642707973	0.655444354786	0.683296265788	0.76916108515	0.613665888288
TRIAE_AA1700530.1	Peptidase_C13	DLISSFLLGSEKGHAL	4	0.383936430677	0.336895466867	0.323110442515	0.37366938756	0.392528645132
	Peptidase_C13	NDHVFVYYA	2	1.04518478242	0.482309822717	0.601407736701	0.622409800517	0.425953836975

## Sheet: TableS5
Table S5. All sites of hydrolysis in all proteins across proteome of healthy Khakasskaya cultivar
Trypsin
Protease	Non-specific end of semi-tryptic peptide	Hyperscore, 1st biological, 1st technical replicate	Hyperscore, 1st biological, 2nd technical replicate	Hyperscore, 2nd biological, 1st technical replicate	Hyperscore, 2nd biological, 2nd technical replicate	Hyperscore, 3rd biological, 1st technical replicate	Hyperscore, 3rd biological, 2nd technical replicate
TRIAE_AA0000190.1	FHQA-GQGS	13.643997394691667	10.858445450011253	12.225798277792444	11.962552340387283	13.887350050821532	11.961506457534702
TRIAE_AA0010560.1	RSFP-SSPP	3.2808995219498103	4.555955447152228	3.590689891202041	4.545123529449618	4.783145183642802	4.319476880814512
TRIAE_AA0030940.1	ELPG-WISE	3.020413414102721	3.280485015140706	3.2083478875751403	3.382180829668605	3.1689822226686806	3.214874412233459
TRIAE_AA0046120.1	LVSH-PMDS	1.7738141900784254	2.346224528340666	2.087701995743087	1.953876711788327	1.8544563619275145	2.0204132484496165
TRIAE_AA0047570.1	AAQQ-LPAS	1.120859831571579	1.547268569469452	0.642111137509346	1.3007857203483582	11.599164605140686	2.239350378513336
TRIAE_AA0065920.1	VANA-AVST	1.30080497518425	1.4111844041030075	0.9708610340705903	1.0568486295496478	0.9244925076692654	1.5108750699621813
TRIAE_AA0077020.1	KKNI-RAFA	1.871883825369622	1.486086510453349	1.4986510609208308	1.7261787468079508	1.6863867163121156	1.3295017487483178
TRIAE_AA0091740.1	GRRG-RATG	0.6863199733932058	0.6342781313482218	0.7493420353277065	0.7184598477838771	0.6578882232559733	0.5055031198653375
TRIAE_AA0095940.1	STST-GAMT	2.0508118271827698	1.9931341409683228	2.13059538602829	2.331076741218567	1.92061185836792	1.3542815744876862
TRIAE_AA0109310.1	WKVA-NIAL	3.791960497083243	3.2429542022700106	3.1262386267452604	3.4954418355997827	3.7523240189703806	3.210480888073013
TRIAE_AA0112310.1	EGAA-DDAE	8.591171984245724	8.629723992009628	8.533484951442121	8.580187524860671	8.270923374703639	8.721694367602474
TRIAE_AA0120070.1	LAEH-DLGP	1.2914813380030088	1.5668489006490587	3.9925670842873524	5.217479491895816	1.3280443444579078	1.2930247815837892
TRIAE_AA0125990.3	KWRV-RETD	1.695431842335731	1.7027649879455566	1.761252522468567	2.264704115688801	1.8361013531684875	1.5323626399040222
TRIAE_AA0144740.3	ASAE-GSEV	2.7457908461243816	2.3924467777686553	2.8032137860640107	2.874428040379463	2.3551880239927634	2.906493444100146
TRIAE_AA0157710.1	AVQV-AAIA	2.684754665071883	2.528175473219861	2.8438665769500693	0.4807082742659769	3.0197984170426473	2.4975019738477444
TRIAE_AA0174710.1	LIGQ-ESRE	0.5711542703211308	2.5854607969522476	2.3455427438020706	2.8276464343070984	2.41276453435421	2.688651144504547
TRIAE_AA0178950.1	PEVW-ELVE	2.9989196994252927	2.802366592028629	2.9632235784166863	3.1112621010348054	16.958677385326858	2.863992477104504
TRIAE_AA0193830.1	PPGA-SSKP	21.95127347623157	25.163135958138298	23.354148113639443	1.6919533665773807	27.798195606577764	7.349453122450441
TRIAE_AA0200660.1	LHTA-ASQR	0.9830644726753235	1.0527755320072174	1.0037730038166046	0.9520584046840668	1.1643558740615845	0.9944620728492737
TRIAE_AA0206020.1	RLGV-RPRT	3.029056348672345	2.6699630861195343	3.4791381762874525	5.9351119214569605	2.522806298587724	6.263433227689957
TRIAE_AA0218410.6	SISQ-SAAA	21.080021294977534	23.410613396865365	21.72972319957026	20.655725950549986	99.04635518990733	20.753893477025194
TRIAE_AA0266530.1	QRYD-NEYR	3.27869912981987	3.2977172434329987	3.150662268024358	3.104458840633539	3.467532881368247	3.7507812815365575
TRIAE_AA0268100.1	QGCD-ASVL	4.190800130367279	4.2375224232673645	3.8342106342315674	4.237886488437653	12.218437850475311	3.9793271720409393
TRIAE_AA0298880.1	PPPP-PSAA	2.633561173036156	2.3228949191665356	1.9570704431293953	2.6484604500877578	2.2846853186738265	2.5734680948157096
TRIAE_AA0317290.1	SNCT-FHPI	4.7331355722673045	0.7381848976375731	0.6135587023418261	1.4494325785318276	0.6500480225560993	6.639173801207688
TRIAE_AA0319330.2	DHYP-DLVE	2.049043357372284	9.776558876037598	9.123376607894897	2.3560590147972107	1.7837659120559692	2.170579969882965
TRIAE_AA0320860.1	GDED-KVTN	1.8999524365175207	2.1336229048638833	1.8164087987705546	2.3030334705051136	2.4815724483557564	2.0331673236540153
TRIAE_AA0325240.1	VTLL-LCLA	4.049344405883285	1.8335511528893569	1.8023073253993658	1.9452294893002415	5.055325730990099	2.063534067325392
TRIAE_AA0336900.1	TSRP-RSDG	36.31758391857147	30.13372834708684	40.20751744508743	32.22006385174268	29.842514097690582	30.11872708797455
TRIAE_AA0337020.4	NSSF-DTVV	2.95559494558046	3.0819008056577157	2.106117719446177	2.1059883429552713	3.593757308138165	2.2092869822523955
TRIAE_AA0350200.1	DHDL-DFAP	15.662827491760254	15.499475598335266	20.24825870990753	14.335928857326508	13.371253609657288	15.279607772827148
TRIAE_AA0355830.1	VEAA-ELER	2.348187267780304	2.599290132522583	3.35127854347229	3.4188205003738403	3.435937285423279	2.422797381877899
TRIAE_AA0361580.1	VTST-LFKD	2.5630513265354127	15.869477545370245	13.343662200135743	16.617476101174724	13.342243032865454	2.5984021170132507
TRIAE_AA0367360.1	DILT-KSLG	13.83347335163596	14.440547048596157	2.8383932451541933	17.153675097201752	14.518879942135378	2.413745486741478
TRIAE_AA0388100.1	VTDC-VMST	3.0448191814594825	2.865210473753552	3.103460836922898	3.1058721224028343	3.3022649883600925	2.988291418108055
TRIAE_AA0403290.2	GGSN-GGSD	0.5331710210257723	0.5372134980548637	0.5950567061026897	0.6118637578575492	0.41106395074775837	0.5772702188167884
TRIAE_AA0412930.1	DVGA-DAVA	1.6462186574935913	1.6608636975288391	2.116404891014099	1.6927886009216309	1.8267715573310852	1.8662445545196533
TRIAE_AA0422760.1	RFPV-FEVK	14.297669946420488	13.882528153163928	13.718912123998972	12.512382895061721	11.63807003142838	11.594145010481622
TRIAE_AA0436200.2	SLKQ-TTLT	1.6948259985678642	1.571370667529359	2.0520576562742985	1.6959592135197301	1.739984216504928	1.4830996038969824
TRIAE_AA0451270.1	PRVV-SSAN	7.6217977725632435	8.597084375195232	6.382253126235426	2.8457211841102557	2.677346180741959	2.5247655394883446
TRIAE_AA0466460.1	LPSF-EIPT	3.3482728532451826	3.9187318274586476	3.324636548518841	3.4979095538234137	3.739692346766455	3.2942205179926507
TRIAE_AA0480290.1	VSGM-CDRI	6.898050520149118	6.760949170890507	7.186066600836472	38.270035456131154	7.115749930720553	6.483676749965815
TRIAE_AA0484740.1	IERA-NISL	16.598871090057752	16.896318216691473	63.368592144979715	6.0250384418737735	16.643842519574775	86.17116180903272
TRIAE_AA0487010.1	DVGE-DDVR	17.855846710986633	18.135411746131687	4.187114675784568	14.898899846222344	3.761440486250134	5.821839613720344
TRIAE_AA0526620.1	AAKA-AAAA	3.591311676930821	3.3951786930059433	1.778386116027832	3.729721779561128	3.5445792206213413	21.429825652265066
TRIAE_AA0535750.1	AVLL-AGAA	1.8167792558670044	1.85115247964859	1.8459012508392334	2.427900552749634	2.118705153465271	2.319841504096985
TRIAE_AA0540410.1	RPSM-RTAV	2.020749382674694	1.450248822569847	1.3343019783496857	1.5837097764015198	1.5763108357787132	1.5966469310224056
TRIAE_AA0568320.1	AVFN-LDYG	1.1275081695021716	1.494007035853702	1.4555669873557608	1.3249634378246706	1.0604658006212078	1.5568891869489376
TRIAE_AA0574930.1	TTAP-ASGG	2.1777639985084534	2.3963977743266907	2.0418257117271423	2.0569300236640604	2.1925193345809086	1.8049784302711487
TRIAE_AA0582510.1	VLHL-NGDN	2.0884452747042856	2.4293852360753156	2.7609327791793112	3.116256719682426	2.741119781966531	2.9377298807991363
TRIAE_AA0604320.1	APGS-GSGA	1.5573513507843018	2.0723814368247986	1.92084538936615	2.0208119273007346	2.7363404253847845	2.481832802295685
TRIAE_AA0631110.4	ARPQ-ADVA	0.24681419148873382	0.1501207406229364	0.14576675020638674	0.1391468384794184	0.13785995466646214	0.21852982764056128
TRIAE_AA0633520.1	SILL-VEDV	8.442807903814552	9.505640116845232	6.866119429803293	8.910019280999624	8.012349701816426	8.450788099096346
TRIAE_AA0638970.2	KYGF-ASAV	0.36598942535220047	0.37112773069198135	0.31328679317319463	0.39760725161123706	0.3571585691707386	0.4077048727171059
TRIAE_AA0645940.1	PRAA-AAAE	3.7866851091384888	2.410640761256218	0.49128539487719536	1.4996166229248047	1.7780539691448212	1.0496330559253693
TRIAE_AA0678970.1	VNST-MSLS	1.969849225693241	2.06485402172331	1.710710047127237	1.874568509689051	2.197576273543805	2.211128646886193
TRIAE_AA0679990.1	PVRC-CKVT	1.9356039762496948	1.8869093656539917	2.183706611394882	1.9837764501571655	2.0520957112312317	2.049712657928467
TRIAE_AA0693510.2	QGGG-EEAE	0.395583126693964	0.4169275090098381	0.4167490415275097	0.5124078243970871	0.4035940133035183	0.4183614179491997
TRIAE_AA0694960.1	HPQV-QANE	3.938295769544309	18.971818415098898	23.557323153841292	3.040000755275555	22.24080412236229	25.073303328448944
TRIAE_AA0698220.1	DARL-NDLK	6.359802541397697	7.954875452744883	6.094675288940575	6.157505703619293	1.9299731763069992	24.91078524031333
TRIAE_AA0709060.1	REEL-AASI	5.0539913384984185	4.7094862218239175	3.9217270425092305	4.638385360230485	5.398195991460333	5.663348510726504
TRIAE_AA0717780.1	IFAI-GPLH	1.31368687748909	2.244095027446747	1.7650417685508728	1.5335188508033752	1.7026528716087341	1.9553763270378113
TRIAE_AA0720510.1	ADVP-AAQA	18.374792613270802	18.377803615416955	16.879608635738425	16.112292065623972	15.152380156740588	2.886932392279351
TRIAE_AA0724690.3	AGTA-TGNS	6.44577408637015	6.9514738195791335	7.291291081580345	5.422210091858062	6.110176553666211	6.877047466324943
TRIAE_AA0737500.2	EPPI-GSAL	2.794218814934741	2.545786256743358	5.618509141922249	2.1136709781743606	2.114664110183828	2.247146170765863
TRIAE_AA0740990.1	HYDP-KSGD	1.4681543111801147	2.0387370586395264	2.892108142375946	2.2394092082977295	1.976016640663147	2.2943222522735596
TRIAE_AA0742100.1	GYGV-VFKG	5.799129115716676	2.2919841084426813	1.8031251153201433	1.9298215675630235	13.771041536373602	2.309105812721584
TRIAE_AA0743270.1	EHRL-FLKG	2.724195052711049	2.5670227661958562	2.68305265645433	2.719568707195864	2.8947400260684137	2.4951243718209133
TRIAE_AA0747940.1	NTVV-SAMA	12.139530637607278	2.4890896103585303	2.3333517255981526	2.3587174160919235	2.3820250144250483	2.2624898767974626
TRIAE_AA0751000.1	DLGV-FSRS	0.2389812640391032	0.2970631103185013	0.3140334283344698	2.2931858256226536	0.3012419981678341	0.27962681338397843
TRIAE_AA0794790.4	PKPN-PDGA	2.4340136647224426	2.054015100002289	1.8672502040863037	1.93905508518219	1.755655825138092	1.4752394556999207
TRIAE_AA0795210.1	ARAD-DDIG	115.90525742553079	16.62369041478622	17.029158827255312	16.750131017327853	15.056704273591379	18.001762404402523
TRIAE_AA0814270.1	FICV-ASCE	3.022986802641386	3.4382357797513188	3.231860683188225	3.539327484358753	2.6912371897113596	3.2886384869886376
TRIAE_AA0831340.1	GGVM-ILWQ	2.094895708120074	1.7333758538930437	1.8644533723778087	1.7499214130301364	0.7007651031017303	1.818274727039558
TRIAE_AA0853510.1	VRLE-QLNR	1.8970758318901062	11.998948427737691	9.146723056178697	11.626055073149784	10.552647196533373	12.023651052455902
TRIAE_AA0866980.1	VSTT-YRPP	10.06426928275524	12.364650539700817	11.274608021953785	10.938132279694214	10.486874809228995	10.72312112827819
TRIAE_AA0868740.1	MLPV-TAGA	21.61136758129432	17.90041952211068	110.20232051610947	105.3949135197172	113.49525366371863	20.98279847254908
TRIAE_AA0873410.1	PCVG-RHMG	1.293127248964959	7.068284969779562	1.3508942723496393	1.4954191729665687	1.5465610229763915	0.6862103641033173
TRIAE_AA0881160.1	ENLE-FWMK	4.552028502784623	4.976343151135143	4.855220157497618	0.4602577203991332	4.925178992158257	4.79755937693883
TRIAE_AA0890530.1	SMHE-YLRR	34.93452653288841	73.56146823990048	89.7868788994767	90.48644398308865	78.95978555781133	90.15837670538446
TRIAE_AA0904770.1	GNGV-GNGG	6.347486972808838	1.3465644121170044	6.04613721370697	1.5012931823730469	6.316224038600922	6.485108435153961
TRIAE_AA0913370.1	IKLG-LGDF	9.226690384753594	9.262256693232464	8.455509936492586	8.804428949567544	9.116361657513256	9.194160667710312
TRIAE_AA0913510.1	PAAA-ALEP	2.4203997715080603	2.000467191634851	2.7060583099086863	2.714191767398164	2.3474144760632574	2.1918098121139935
TRIAE_AA0925180.1	TLTW-SVPN	5.543939799070358	1.4918371215462685	6.525898835670612	0.6553527675569057	0.6524338535964489	1.3951268568634987
TRIAE_AA0946310.2	ADGT-GLGT	11.443588845143262	11.70849097881732	8.845654669532333	8.716025563108929	12.628802702916884	9.547826800300655
TRIAE_AA0956340.1	KGKY-HIDA	2.2395303752488456	2.384154429120353	2.5805507455799064	2.8334151688650753	2.6292903032309325	2.9997990846255624
TRIAE_AA0974940.2	LPST-AAAA	52.5612596555001	33.87733854353428	49.66534076705507	50.37626253566327	48.17602066133226	36.39230400323868
TRIAE_AA0978130.1	LPLP-ATIS	2.1280683135774354	10.025726458973871	1.9231329489500588	1.8154126253162954	1.583087146282196	1.2526056468486786
TRIAE_AA0990310.1	ATVN-FRVE	1.865350296305327	2.137181592760343	2.0897981975356	2.0698894333311	1.9322915982604403	1.9343815953302372
TRIAE_AA0996860.1	PRRW-MMFA	11.378253400325775	12.388392090797424	1.5187860131263733	10.05616843700409	12.239700257778168	2.2049728631973267
TRIAE_AA1019420.1	DDTQ-FNSE	5.324636936187744	5.7213374376297	5.340797334909439	19.013396501541138	5.80092117190361	5.574077193403263
TRIAE_AA1020340.2	GAGS-SSSV	1.4350033700466156	1.689699947834015	1.5300623774528503	1.5778400301933289	1.4373959004878998	1.1123530268669128
TRIAE_AA1041390.1	VTSA-GDGL	2.0564895977309265	2.133462515281372	2.1493079618607225	1.9828798898373423	2.411204599881163	2.470203266223505
TRIAE_AA1045050.2	HMKD-MGVL	1.828026165328958	2.1069481169441717	2.2604273935000316	1.8102146849691394	2.0046800932889526	1.6858086981555749
TRIAE_AA1052250.2	DAKP-RLKW	2.1600569837498895	2.995065551298433	0.5630754401964536	2.9844606897544894	0.5153652855455966	0.6739024037704379
TRIAE_AA1055070.1	IPFA-SHIL	3.6589537588627867	3.406913297648919	3.3925895482496857	3.53570562230425	3.644239572133491	3.1166225228894016
TRIAE_AA1062620.2	EGVG-VIFL	1.6026111245155334	1.5958122611045837	1.796849012374878	1.184958815574646	1.6442066431045532	1.4146938621997833
TRIAE_AA1073310.1	FHEY-HHIP	3.857915601593751	3.788340711179937	3.583066127890579	3.0205271244049072	3.761029601097107	3.7741527068255865
TRIAE_AA1076840.1	LLGF-VNFK	0.7725361883640289	0.8382903635501862	0.8159406781196594	0.7492413371801376	9.20840173959732	0.7961937189102173
TRIAE_AA1100480.3	KRDV-CDKL	3.31432333113161	2.8209206883505473	3.234666170282229	3.5361491392862394	3.3340215668567437	3.390907347543362
TRIAE_AA1126940.2	IIGW-LAIS	26.78300314248223	27.098160585072026	25.561769949383514	30.051809856461162	31.946822055676495	31.556675794331564
TRIAE_AA1129470.1	ERMH-SEDL	4.053882390260696	1.3019244155225724	0.5323783792555332	3.459051699381171	1.046801816729603	1.5291988503005887
TRIAE_AA1142940.1	NLGF-VLGK	0.613127193883669	0.7270059999386163	0.6151636166740126	0.7037507069293166	0.6128666427022952	0.6380378428995505
TRIAE_AA1153100.1	VLLV-GLSV	0.44065570025137885	0.659877983741925	0.6997113415734033	0.6900695336807541	2.95292854228604	0.6724490208001339
TRIAE_AA1177370.2	IIAV-ASGK	5.047115385532379	0.9662125110626221	1.1745592653751373	1.15631103515625	1.751970112323761	9.966524572351968
TRIAE_AA1182830.1	ARGS-GQVD	4.095195433258383	4.104221355333258	4.843816187367798	3.76209661451347	4.014068018780125	3.9449051118518477
TRIAE_AA1212260.1	PPRP-QPPG	3.277829075313449	2.4812676943003873	2.9655657696680393	1.9811412085694278	2.803201013549536	2.6903321777107254
TRIAE_AA1212270.1	KTDG-VSGG	6.4227900111259855	6.904905524531533	6.592492429767219	21.05485585870386	21.58137484856386	24.03805135448292
TRIAE_AA1222530.1	IRHI-PGSI	15.086630674511952	2.332059797573638	14.99033812180149	29.29832793502304	19.743216453027944	16.39854054869063
TRIAE_AA1337610.1	AKRI-NSFR	2.847675476724408	3.4317272901535034	16.020569733650344	3.0848249945157304	17.43057423954203	17.367153894755045
TRIAE_AA1356630.1	PPSL-RLPP	8.743314482700463	8.118270366410751	7.717001826304763	41.72904261800196	9.393371873371866	6.029628499591966
TRIAE_AA1359820.1	GATG-GSAT	1.2177872305493889	1.399007807403934	0.7969551699363602	1.1032697821123945	1.0701030341593576	1.630608532640152
TRIAE_AA1360350.1	NENF-NRHH	3.0638355016708374	3.391016278339854	2.895362721320825	2.7234489770836805	3.830050324069869	2.583132599957419
TRIAE_AA1361380.1	TRVW-SSGT	7.615407764911652	43.23290973901749	48.89575392007828	41.02326303720474	40.56463032960892	41.65745347738266
TRIAE_AA1362230.1	RMQV-MDGQ	2.665828220864172	2.5455836758142243	2.8467151739845886	2.5197579439110163	1.9287257776984523	2.9762481201941164
TRIAE_AA1368160.1	SHLV-PTSE	12.341516933619252	2.092096251889603	9.664326580586648	1.6783344191278764	12.601364205290253	12.278531057971014
TRIAE_AA1375420.1	YYLH-PDLV	1.7264451831579208	1.9428807775545731	2.637803812286611	0.4294099095295418	1.9562018686418519	2.071392286277438
TRIAE_AA1378180.1	HWSE-KSLA	5.994257261191461	4.668773634222114	4.31923811873135	3.8831026941630893	3.8969333827301744	4.412676842354384
TRIAE_AA1380910.2	PMHQ-WRLL	1.378554857592003	1.9113030015964474	1.3287549527557814	1.8822220779306376	1.4641487942329763	1.6724107524271288
TRIAE_AA1387010.1	ISLP-AGLR	2.649605384325687	2.570220038294792	2.734962210059166	2.388936422683831	2.385650261405717	2.521075263619423
TRIAE_AA1404890.1	ALAA-LREG	6.022195185287818	7.301263137956522	7.125465577258658	6.647483418381863	6.643772898418883	7.65758184161732
AspN
Protease	Non-specific end of semi-AspN peptide	Hyperscore, 1st biological, 1st technical replicate	Hyperscore, 2nd biological, 1st technical replicate	Hyperscore, 2nd biological, 2nd technical replicate	Hyperscore, 2nd biological, 3rd technical replicate	Hyperscore, 3rd biological, 1st technical replicate	Hyperscore, 3rd biological, 2nd technical replicate	Hyperscore, 3rd biological, 3rd technical replicate
TRIAE_AA0012410.1	AKVW-ELLH	2.7557979226112366	2.7430583238601685	2.7210543751716614	2.9168336391448975	2.7400891184806824	2.652928948402405	2.8264952301979065
TRIAE_AA0027830.1	DDYD-EADI	1.8417480513453484	2.0446445792913437	1.7849749624729156	1.3411894924943535	2.0870851278305054	1.5812614113092422	1.6882083043456078
TRIAE_AA0033560.1	VISV-IESR	0.7964584461036981	0.7767762643579736	0.8356879675757106	0.6906898877692079	0.8265289478099966	0.7304727357087067	0.8623562410391119
TRIAE_AA0046950.2	AYGA-FCLE	2.621267080307007	15.045410966834325	2.9777678365866835	2.3368849754333496	2.8162482203271986	3.0358395806272247	16.0614198367273
TRIAE_AA0049980.1	VDEV-LLVG	0.37145308033175706	0.33982351199326755	0.3398007927836991	0.3124703927711983	0.39746369323223874	0.35874437656363534	0.34601145847477816
TRIAE_AA0068980.1	IAHT-PCLS	0.688030555844307	0.18405254930257797	0.21559784561395645	0.5705547407269478	0.8787880539894104	0.7047131806612015	0.6631984189152718
TRIAE_AA0073320.1	EALV-GDKV	1.5453315698175958	2.441340855072232	1.938037087378203	2.0859033473676765	1.7954091503057505	1.7970337324817105	1.7019219218249144
TRIAE_AA0075560.1	PPTF-MCEA	4.260337293424017	1.0237428264912316	1.1407031260508682	4.2167749509168155	4.679700608968742	4.236035855926255	1.1406114665001377
TRIAE_AA0090450.2	RVLQ-VIRR	1.564581736922264	1.5232446044683456	1.370047994246589	1.398220181465149	1.5641176841857807	1.5821804702281952	1.5573430359363556
TRIAE_AA0112570.1	CGCL-ESKH	1.5791205167770386	1.7833358290737684	1.5058206844308422	1.4737486839294434	1.5419377624052062	1.4748225905746717	1.6423811316490173
TRIAE_AA0140200.1	AHPV-APLV	0.2630847590044141	1.3861406164166894	1.2764862030744553	1.1207654401659966	1.843430394004117	1.169077880680561	6.648331798019948
TRIAE_AA0157860.1	PMQR-QNLL	1.6290802359580994	1.8420225977897644	2.2183327674865723	1.8101989030838013	2.4801971912384033	1.5794863096658713	1.7338975667953491
TRIAE_AA0170390.1	FARH-GQGS	0.3184217122758666	0.3342964931426962	0.26766226440668106	0.27809025298906886	0.24100074917078018	0.29429547651648574	0.23660626262426376
TRIAE_AA0177350.1	TVDP-RLAA	0.4002132964406912	0.32916212275093326	0.2417168568412606	0.6184703409140899	0.29333881877276397	0.32472066919220244	0.357843240203503
TRIAE_AA0183780.1	RRVA-RRAG	1.948414921760559	1.421706407326894	0.40898571722209454	0.41484047658741474	0.28665988706052303	1.868283521093125	11.644949399771601
TRIAE_AA0211780.1	VPPS-ESKV	5.612345790681772	5.581761911558022	5.4648862719946365	5.755381746633719	6.87695141656079	6.385525421805468	4.972038140464674
TRIAE_AA0223690.2	GASL-ELLE	3.1994247162848453	3.271775698539881	2.535603396006085	3.233245411207979	2.9395588274681073	2.6986490288661953	2.763127187621999
TRIAE_AA0223690.2	GASL-ELLE	16.089147833207402	0.4402727633714676	1.5474233776330948	2.7705764919519424	14.619075744520712	2.8085812751367145	34.08728967870585
TRIAE_AA0232700.1	AGVK-RRLT	1.615173116326332	0.30179194919764996	0.7191118597984314	0.3340719100087881	0.2622187212109566	1.2966326102614403	1.6248178258538246
TRIAE_AA0245590.1	TMPD-IDLS	2.995723653831421	2.6721500152280235	17.339959931137653	14.803708859034103	2.872798812787745	2.516557242302466	2.4596137578603323
TRIAE_AA0266260.1	YLFP-PNHH	0.6755103657032919	0.6514733620836526	0.33512510791945693	0.9561545154846642	0.9050082740024085	0.638367941378981	0.8936846665991864
TRIAE_AA0275930.1	VQEP-GPSS	0.7674570456147194	0.31781353801488876	0.656228743493557	0.7584739029407501	0.35198538936674595	0.36116574704647064	3.6897570490837097
TRIAE_AA0279110.1	FNSG-LSVG	3.8645380396029663	0.6681747660040855	0.5776149982650779	47.908915941974314	4.384831815295544	22.676410311383172	8.732904231792942
TRIAE_AA0304710.2	YPDP-EGQA	0.26460444176128095	0.3358560875058174	0.3781026005744934	0.29281447229458124	1.170267105102539	1.1263602814329092	1.3012958557692846
TRIAE_AA0311230.1	GSGG-IGKT	0.3406759390738413	1.91515246414989	0.3487665648838714	3.6980059931689535	1.0947544581552013	0.9033299097768459	1.0407455671818613
TRIAE_AA0312790.1	IPSG-VADV	92.22651255235478	75.70606219615782	82.4509135820228	85.59646473531508	85.98576703598488	80.02735161815248	12.925846023462112
TRIAE_AA0319670.4	QHLQ-NSKL	3.7301831245422363	3.99716055393219	3.6744210720062256	3.964038848876953	1.0735819637775421	4.027227401733398	2.29806250333786
TRIAE_AA0326140.1	YMVR-ALKK	2.2620726227760315	2.2079297304153442	0.5970628783106804	0.6909552365541458	1.6886065006256104	2.543447971343994	2.412757158279419
TRIAE_AA0332820.2	GISS-REDL	30.882433869791598	33.157196869704535	2.126588185370459	30.95322008538385	31.88904749867455	4.518504682488123	31.505461617372415
TRIAE_AA0345270.1	HCFE-GPEW	1.4068512618541718	1.432800829410553	1.5030670166015625	1.528763473033905	1.4258254766464233	1.4814020991325378	1.450982540845871
TRIAE_AA0352860.1	VPCL-EFSK	37.390353270587845	1.6090716377442	6.985794192406758	6.877332011658458	7.099299227472784	6.896291640220831	6.696159907369245
TRIAE_AA0359130.1	FSGE-GNNS	14.656413455177042	0.36495828740523645	3.909435781118381	4.3462478717657795	4.0611787592859665	14.084072432404186	3.162981714781744
TRIAE_AA0360890.1	KKQP-SVHL	111.10688372300524	6.255911172832569	108.69744466129372	117.71250200271606	5.570037271662976	4.681343768955909	7.522806679667999
TRIAE_AA0379320.3	VAVA-ASLA	0.2165181990712881	0.26391723565757275	0.2610881198197603	0.23494059965014458	0.22888337261974812	0.254354115575552	0.23632474802434444
TRIAE_AA0407140.2	GPAA-FPRA	0.1638291826132998	0.9891589365561887	0.8123828153117854	0.9168050308507606	0.7588620139866966	0.25958920117711776	0.716017746024366
TRIAE_AA0448130.2	IDAF-SSGV	0.22859944382622932	0.2447838866318335	0.2143740448293622	0.24158496367870505	0.19078251540536156	0.2513930743092133	0.2468459209042938
TRIAE_AA0449890.1	DVTL-QPAL	2.5590192437912296	2.6080421625270906	2.615139036884384	1.9789449955636729	2.343262740969016	2.575390320195383	2.496843180361216
TRIAE_AA0454330.1	VEDP-QEEE	0.6288657541937972	0.629109421288663	0.7676108011402666	0.6849870192121457	0.7230082390311794	0.7271662956280106	0.7082302547830419
TRIAE_AA0465770.1	WIDS-PNSW	2.750717550823291	2.123186024445225	2.7139880503161073	2.8871103215093226	3.1659618782433014	2.629689522445778	2.752695306120859
TRIAE_AA0467670.1	VVLP-GVAT	1.3044065460562706	1.580986574292183	1.596930205821991	4.529539883136749	2.723683252930641	1.386668600142002	0.9807947874069214
TRIAE_AA0471840.1	GLLH-SLVA	0.2968025151640177	0.24414175981655717	0.26243504555895925	0.27887432277202606	0.3643631190061569	0.27374184178188443	1.3556859567761421
TRIAE_AA0487930.1	FKRL-QLVE	1.70503010273337	0.4168532145601339	2.1103986680504825	1.6709798976645551	1.9570664182366322	0.296299850748508	0.34281184752608956
TRIAE_AA0503570.1	GAPL-FTAT	0.7699875310063362	0.5512169748544693	0.2591655207797885	0.5599183067679405	1.294975407421589	0.5045761205255985	0.5367512404918671
TRIAE_AA0513540.2	QSRQ-LLYT	0.7926188116761651	0.8817078812641954	0.8280233093968099	0.7862840954682286	0.9876032238078568	0.30280288399063915	0.8934228282443814
TRIAE_AA0529920.1	EFGR-WQLR	0.8238384202122688	0.3610195219516754	0.8553140312433243	0.9220166355371475	0.8692555278539658	0.830065481364727	0.226838618516922
TRIAE_AA0534350.1	KLRQ-LAYG	4.253458940479135	4.201808294804847	4.188507985408195	4.47126404524917	4.301226598731962	4.399472129417926	4.249622809440838
TRIAE_AA0536680.1	LGIF-HSGI	5.111973897064838	15.036431014537811	4.01363780890258	13.63965779542923	15.59139155363031	16.106561810931602	15.285875058541528
TRIAE_AA0538710.3	LELE-LDLA	15.54182767868042	2.3133968710899353	2.396925151348114	2.3997273445129395	18.06057035923004	1.9165846109390259	2.5849626660346985
TRIAE_AA0545260.1	VTAT-LLSD	2.0526315479583337	1.5308250975704538	2.1473224630247465	1.692762967153036	1.1207955479621887	1.683806834218767	1.5875154733657837
TRIAE_AA0558280.3	KVLA-LGPE	15.83828938996872	17.589006250502955	21.51743978537044	17.575206384133757	18.921555318803055	18.15125778302922	19.61900870952726
TRIAE_AA0564190.1	GGAP-ESLP	85.89068412780762	4.069298179440934	1.1571882030944889	88.16804051399231	16.243016839027405	14.543556332588196	15.840336799621582
TRIAE_AA0580390.1	EIKD-KKKK	5.934261735538191	5.016816218860823	5.4379152953624725	5.207003474235535	6.768755614757538	5.950693849173534	5.474121809005737
TRIAE_AA0612400.1	RAMS-WGFI	0.9034087657928467	0.8919240832328796	0.7959911227226257	0.8121964037418365	0.9610681235790253	0.677444726228714	0.8731478154659271
TRIAE_AA0625530.2	SQVA-EEAA	682.4941670894623	115.54020228561042	14.719693293359613	16.32094310404273	15.871835998575449	11.070147654961268	21.01147658898054
TRIAE_AA0627000.3	PSHH-TGGD	2.924770938335252	2.6214932286691015	2.7264358936990196	2.694040767010011	2.8249205785392295	2.636818724924562	2.8618232178399774
TRIAE_AA0640460.1	SVPA-NKES	0.45864066004986404	0.44088150015034067	1.1228390954088305	0.48293589922005686	0.47545826756968557	0.41294202207396136	0.4686735848570821
TRIAE_AA0643810.1	PNPL-PVSD	1.586949868326813	1.9643254781526918	1.6358581137701658	1.8745890183455725	1.7920276593754463	1.7950635141267348	1.4967290136037483
TRIAE_AA0644820.1	PTPA-SNKR	0.2681427374482155	0.27673713117837906	0.25390732288360596	0.26248301565647125	0.26133135706186295	0.27799856662750244	0.2791385129094124
TRIAE_AA0649530.1	TYRD-TATG	0.3881971053779125	0.35547517240047455	0.4333924390375614	0.5279653823790906	0.4482672134619769	0.4827188857164165	0.37258113256518954
TRIAE_AA0659470.2	AAGS-GGGE	1.2931789802572788	1.4079022529906444	1.3535143152911213	1.3220804109361788	0.47863301804628716	1.0267411479787611	1.382828151539023
TRIAE_AA0663220.1	EGRI-LSGL	0.7802233187723441	0.5921757988977381	0.7057237885508004	0.6319738737206672	0.706197971891396	0.6881149832297582	0.7152839252309013
TRIAE_AA0664160.2	FIAC-TGAT	4.220251679420471	0.4335343837738037	0.6661017090082169	0.45186758786439896	0.48024585515910573	0.6550769582390785	2.2917287349700928
TRIAE_AA0668150.2	DQTW-LELP	0.2557762834887906	0.24377295860927645	0.2301496544917338	0.25485742702360126	0.2032728119801842	0.20121553438677026	0.2133993125791202
TRIAE_AA0678520.1	TMGE-IHAF	0.9084780514240265	0.6724618971347809	0.8348386287689209	0.7334579676389694	0.6463187634944916	1.0772871673107147	0.554426908493042
TRIAE_AA0690410.3	QDSA-SEFW	2.597196977391579	2.209896670752102	1.712792180471181	2.224370062351227	1.6268333656794627	2.2078697141238464	2.0308571623370857
TRIAE_AA0715730.1	FPVN-SLGG	2.0802675879808405	1.8945747428641777	2.0263632923343824	2.173865103393491	2.087607759544942	1.5831962481493242	2.285119593411447
TRIAE_AA0725730.1	PRVL-SAAA	1.5721385515664086	1.64381496919485	1.412445342517558	1.355820819776088	1.082612156867981	1.7115788492927955	1.2406832395189942
TRIAE_AA0743520.1	TGAI-VSAA	1.7276841402053833	2.4147307808777763	2.3513163284685494	1.167411357164383	1.2822577357292175	1.754890663026675	1.0925416052341461
TRIAE_AA0751130.1	HAIR-NGHR	2.5502462145936984	2.431263762439758	2.611630124066766	2.661453567445278	2.2751637789948025	3.0601876588172203	2.7855467336427204
TRIAE_AA0752070.2	EIGS-WSDV	14.674160646663994	13.80789663003776	14.175506934001543	14.556650759499888	15.308826790710562	15.61222884242077	4.323864066591413
TRIAE_AA0774170.1	VADH-ALEL	0.4479608616260855	0.536874095506333	0.4573612564903186	0.3903319783067381	0.45033304117093564	0.4271546109926814	0.4549578668671699
TRIAE_AA0780920.2	VPLG-EGVQ	0.21359631791710854	0.3491900861263275	0.2624054756015539	0.27842413634061813	0.2799491174519062	0.23530001007020473	0.2708675656467676
TRIAE_AA0781070.1	GAAT-YPKA	2.2136778831481934	2.1322326064109802	1.6309987306594849	2.3732369542121887	1.5367003083229065	2.8647186756134033	1.994276225566864
TRIAE_AA0790220.1	IDLP-LQVK	13.844944122434642	14.455478851529762	13.930909969796804	15.270252478349043	14.97645906498598	12.701733631256353	12.555849148991225
TRIAE_AA0799130.1	MRNL-NSAL	2.2254835814237595	2.287216991186142	1.989099302765657	1.9180757850408554	2.046178087592125	0.6829237043857574	1.8618048280477524
TRIAE_AA0808650.1	AEIK-KLKL	5.942389816045761	4.804429113864899	5.224793404340744	7.988866567611694	4.6062541007995605	3.205922171473503	4.376780390739441
TRIAE_AA0834820.1	MQDS-GEVD	0.34724803268909454	0.42982350289821625	5.626932799816132	1.293783187866211	0.37536652386188507	0.27336838841438293	0.3919197916984558
TRIAE_AA0838160.1	ESRK-ADFT	2.6524658392279528	2.7170829559918817	2.916507954462838	2.844301826361345	2.825118533769127	2.6197646141785214	2.2368430652282103
TRIAE_AA0854580.1	NIVT-FNTL	0.6757224374563227	0.5373797956516879	0.5802975820333768	0.732870626084357	0.6681095617450942	0.6275737382334672	0.7656835748498506
TRIAE_AA0869500.1	QYDD-GPSL	0.4182659313082695	0.4521089717745781	0.34806959331035614	0.8479177951812744	0.46757835522294044	0.4514722600579262	0.3657577447593212
TRIAE_AA0879100.1	RGNW-YGSV	3.0944537400282717	3.318869085931288	2.6181627528439035	3.8681866141712433	3.9183985619185266	3.7489727102885837	3.66238919421229
TRIAE_AA0903910.1	FHSG-GVDA	1.8253365559035384	1.7791248397276096	1.8087321530917135	1.8133413791656494	1.7396575316641605	1.9987556144961829	1.8516222328775744
TRIAE_AA0917990.1	NTFV-VGPA	1.4587089121341705	1.3262141346931458	1.3683085441589355	1.2517464458942413	1.1637336015701294	1.1814848184585571	1.2513934671878815
TRIAE_AA0923130.1	AHPW-SLPS	0.4421736504882574	0.39630881510674953	0.41419342160224915	0.4100342094898224	0.43030763044953346	0.4490726441144943	0.4619980417191982
TRIAE_AA0931050.1	KQPT-IIFG	0.17773172362547343	0.16905728102778483	0.18801242764984027	0.1619846108230032	0.18702385874777333	0.18007820356631965	0.6408347352063429
TRIAE_AA0936380.1	ALES-APLH	2.9172332226783304	2.915435942862234	2.9652581551626387	15.336911489794279	2.112217605113983	2.7691917568784663	2.875020686035472
TRIAE_AA0942410.1	ASAL-STAA	0.7999565005302429	0.7340189206648648	1.0409956573561066	0.8263909282764592	1.2025698833822207	1.0861736311603303	0.8838953986959832
TRIAE_AA0945260.1	AQWC-EANG	0.7427611515829267	0.9053195229588813	1.0038806563391947	1.1309623718261719	0.9262763551705365	0.9916738856121723	0.8931461702220991
TRIAE_AA0950350.1	GAEQ-AQLH	0.3919789952553405	2.1841714758075885	0.3819426511515566	5.605082741318672	0.2942585851997137	0.46899630527632086	0.45907875786475494
TRIAE_AA0969580.1	GGAA-ASSC	2.419546542066635	1.9397787731064318	2.3467323794731927	2.1152566144534815	1.9766947151564631	2.041327251748003	1.975525613186173
TRIAE_AA0975400.2	ERTF-EVAQ	26.27108618177307	42.12201033867278	48.52526485864941	18.373420243119952	7.177779882973656	6.854588815181762	7.915398990980172
TRIAE_AA0975400.2	LAVK-EAAW	19.10246729850769	16.800144910812378	36.82926267385483	21.569479554891586	2.717015862464905	1.5574925914406776	3.01770595361183
TRIAE_AA0977660.1	VLWR-ARLP	0.66959057468054	0.9165102319455081	0.979516086026815	0.6344109962016479	0.7043990097492233	0.8651234288416504	0.7151237115371856
TRIAE_AA0980930.4	MYNK-EENP	0.5092159758881762	2.1577029391586318	8.256156642171133	8.122812895879054	7.190435242734224	8.22506215816864	46.28738579629916
TRIAE_AA1004820.1	VTPE-LSCP	5.448549053071494	4.2801858371894514	4.347810453033169	5.480224606694549	5.007013940777279	4.762962205776421	4.9988197934205285
TRIAE_AA1007700.3	VIQV-NMML	1.5921364324701985	2.0221722868084324	1.614333704709548	1.9152016265876393	1.8664549407022069	1.835345383364702	1.9402710741095675
TRIAE_AA1010490.1	SIRY-ASGD	0.22915021327922452	0.7099642440293126	0.18043002684409812	0.16269869903379097	0.7941982533287665	0.16669763121255488	0.179045498485412
TRIAE_AA1018200.1	PEAP-WQHG	0.27934381552040577	0.41075492118469065	0.338407538831234	0.3506672192871229	0.379807238007403	0.3877068703564046	0.322779156267643
TRIAE_AA1027110.3	KLAS-AISY	0.5985082760453224	5.444035828113556	1.0782081147824858	1.4671776294708252	1.3218584954738617	1.199779275305272	1.4214607179164886

## Sheet: TableS6
Table S6. All sites of hydrolysis in all proteins across proteome of healthy Darya cultivar
Trypsin
Protease	Non-specific end of semi-tryptic peptide	Hyperscore, 1st biological, 1st technical replicate	Hyperscore, 1st biological, 2nd technical replicate	Hyperscore, 1st biological, 3rd technical replicate	Hyperscore, 2nd biological, 1st technical replicate	Hyperscore, 2nd biological, 2nd technical replicate	Hyperscore, 3rd biological, 1st technical replicate	Hyperscore, 3rd biological, 2nd technical replicate
TRIAE_AA0000190.1	FHQA-GQGS	2.173088603848874	2.5718285766663787	10.6282835767629	11.456550776967008	10.92458992742312	10.983384219227757	2.1217130125602717
TRIAE_AA0030940.1	ELPG-WISE	3.168606488996863	2.8534198811875116	4.4519204282891405	3.191061718355284	3.2583097073763003	3.597707168484364	3.4435560269882233
TRIAE_AA0047540.1	EGEP-SRLS	1.645937740802765	1.7863395810127258	1.513531744480133	1.5419527888298035	1.759932518005371	1.638845443725586	1.2597307562828064
TRIAE_AA0069390.1	PNVC-WNVG	2.25827693939209	2.64245867729187	2.7720842957496643	2.646377384662628	2.592137575149536	2.8549062609672546	2.743788421154022
TRIAE_AA0077020.1	KKNI-RAFA	1.1599493820773898	1.3552554663619842	1.4745483702990543	1.7620951165131036	1.533485541143331	1.5742392128533809	1.4898322140418625
TRIAE_AA0095940.1	STST-GAMT	2.2245474457740784	2.1163249611854553	1.752436637878418	1.5890995860099792	2.3008201718330383	2.0062369108200073	1.942266047000885
TRIAE_AA0118240.1	AAGD-TLSS	0.41847826167941093	0.42161520570516586	0.40310700237751007	0.4506540074944496	0.39839496463537216	0.40122324228286743	0.3843691349029541
TRIAE_AA0120070.1	LAEH-DLGP	1.3845108848952068	4.08074913918972	1.3639525376823596	4.943949748770052	4.763532767598891	4.790566282575203	4.7879671995932656
TRIAE_AA0125990.3	KWRV-RETD	1.846502959728241	1.8943912982940674	1.9319214820861816	1.6793053150177002	1.9340393543243408	1.123169906437397	1.8096793368458748
TRIAE_AA0144740.3	ASAE-GSEV	2.8477815086029947	2.9321860268466153	2.6059996489238175	2.146783191908801	2.3762834598591054	2.2556348127987165	2.157599220988773
TRIAE_AA0157710.1	AVQV-AAIA	2.7619904526555845	2.7389424578762407	2.6205007807331326	2.7307821896427678	2.3734099179579027	2.680555803874716	2.75430462180726
TRIAE_AA0178950.1	PEVW-ELVE	3.1347060171983614	3.087801278747265	3.5328146858673315	3.20085753807132	2.6106601102605524	18.28804258352798	3.3675447561827867
TRIAE_AA0192790.1	ASFI-LPNV	3.105412627215217	2.920019955050721	2.449455678462982	2.8696299673664387	3.0675366691447836	3.2565762187534903	2.98441390010826
TRIAE_AA0193830.1	PPGA-SSKP	23.746832410692374	24.775551489726112	25.912658176817956	7.154194501317847	23.54632372791295	23.58801663667961	6.331010566364114
TRIAE_AA0200660.1	LHTA-ASQR	1.1217388808727264	0.9404847621917725	1.0124951899051666	1.0668526589870453	0.9473218023777008	0.9289469718933105	0.9851530194282532
TRIAE_AA0206020.1	RLGV-RPRT	2.7222728721450427	2.6796254183489587	3.1321408261331043	6.360726983616797	2.872789790097969	6.423100316227744	2.700669649622609
TRIAE_AA0206760.2	EDFA-YGNP	3.5052185654640198	8.878800615810722	7.284269238871762	3.9867863840860363	2.9091350649721694	3.8970365139120906	4.223356858656582
TRIAE_AA0217190.1	MKED-TLLV	6.961157660935107	6.509692132472992	6.8238449357383	6.887348142191382	37.83410812491095	2.730536064032291	7.453793776706755
TRIAE_AA0218410.6	SISQ-SAAA	5.626008846427659	23.638921631828914	24.557080135949565	19.370693367130134	4.489328546622216	20.15048229711443	103.33964537857639
TRIAE_AA0243390.1	DKPL-VEVL	18.41727055578486	20.37831346204871	4.939694535841501	6.356246224260824	19.74765151551746	33.65035050230803	20.551922198228848
TRIAE_AA0253580.5	IIAT-PGLR	2.419415940707163	2.214481974679451	3.063859462738037	2.6383796632289886	2.108340751826303	2.2519605815532064	3.0162325501441956
TRIAE_AA0266530.1	QRYD-NEYR	2.938853144645691	3.3836115896701813	3.425545960664749	3.247790426015854	3.4637603973638424	3.2851804196834564	3.405448114384356
TRIAE_AA0268100.1	QGCD-ASVL	4.032480776309967	3.5599681735038757	3.354215294122696	3.2431625425815582	4.1347552835941315	3.888368636369705	3.8831178545951843
TRIAE_AA0306860.1	CAPV-SDCV	2.378110309765118	0.32357192031025533	3.1539875128766504	2.4723685042030534	2.54948597934996	2.8339204213805247	2.58693535986586
TRIAE_AA0319330.2	DHYP-DLVE	2.5400281101465225	3.2044634968042374	9.765594899654388	11.77403211593628	11.330263316631317	2.059229850769043	2.0894240140914917
TRIAE_AA0320860.1	GDED-KVTN	1.9551064705145755	1.9345881911180438	2.0316608574757566	2.1712659721677277	1.9553520708657304	2.154273452165843	1.8089539558577261
TRIAE_AA0336900.1	TSRP-RSDG	33.80741894245148	33.9820271730423	37.236236929893494	29.355247914791107	36.528907580461656	5.818756657103945	36.87954604625702
TRIAE_AA0337020.4	NSSF-DTVV	1.9735328212932017	2.8370348739224314	2.902881798316244	3.176008638328617	2.3593330006464024	3.439958506626813	2.354574921376102
TRIAE_AA0350200.1	DHDL-DFAP	14.75706696510315	14.534921050071716	18.064014315605164	16.571638584136963	15.002317428588867	15.387302041053772	17.028881907463074
TRIAE_AA0361580.1	VTST-LFKD	13.803646996770812	12.391597322818823	14.543580786175742	13.866558420456016	11.574894336480659	12.491977280559011	13.470894788726222
TRIAE_AA0367360.1	DILT-KSLG	13.945373400754558	15.683695638267828	15.05895475572807	16.5353841008064	12.960508891593488	15.326126827397681	16.584020033884194
TRIAE_AA0368380.1	PEPD-ASAY	1.9414025093336982	1.8782650576081983	1.6532812587101517	1.957354561697816	1.9845019159045783	1.967939467051179	1.833478544059986
TRIAE_AA0390030.1	AVYV-AVRS	14.982520064407542	16.832162937023575	16.63253293837164	15.258222362346913	14.673810129805641	13.541639436148401	15.906268622096047
TRIAE_AA0403290.2	GGSN-GGSD	0.5504445035252641	0.5939938983255526	0.5929683798955616	0.5342847299975795	0.45140489235154047	0.48337577175064206	0.5801544767748529
TRIAE_AA0422760.1	RFPV-FEVK	13.706528626731464	13.455320200523131	11.953740862237531	13.356357465095684	12.640399606451398	13.234220986107793	13.743547967885444
TRIAE_AA0436200.2	SLKQ-TTLT	1.4551446347676698	1.5351833609503953	1.7938475713808162	1.6224302098478853	1.747349867413766	1.6920584766623596	1.6303092601216855
TRIAE_AA0451270.1	PRVV-SSAN	1.6769356205031012	8.723385512729944	7.151692271232605	1.7318858055714248	6.0976369929649366	7.387295945619066	3.5605656901822273
TRIAE_AA0466460.1	LPSF-EIPT	3.1899540034356146	3.619507905312152	3.1444472098077343	3.215290891119184	3.0585735771568823	3.6610700087875214	3.5519007391201076
TRIAE_AA0483770.1	PGPG-GDPI	2.273100477304538	2.110189560430652	2.4321797527700775	2.3412615665193455	2.4285029525929103	2.008132583514253	1.7943832896135978
TRIAE_AA0484740.1	IERA-NISL	16.70632280593298	14.15995523821302	17.933060201725155	16.451777601635975	61.74768431801699	15.24864323555234	15.990630203802866
TRIAE_AA0487010.1	DVGE-DDVR	5.1053145607729515	17.589334420907704	5.678991943917304	5.477748913228112	17.402293807993846	17.72039009034439	16.956336411074627
TRIAE_AA0526620.1	AAKA-AAAA	2.7648515179577826	1.9692251086235046	3.8087528631314345	3.4215884872544033	3.261921459009288	3.507628181205171	2.2292193174362183
TRIAE_AA0535750.1	AVLL-AGAA	2.2221255898475647	2.095000147819519	2.599245071411133	1.9633682370185852	2.4688152372837067	2.0517967343330383	2.0746532678604126
TRIAE_AA0537650.3	LQLG-AIGD	1.4639699009808331	1.4311374609201353	1.4811231606259065	4.109672146232747	1.4779154793384097	1.4465076836564643	1.4278472643232463
TRIAE_AA0540680.1	ELHL-KTSG	0.2541031073226021	0.26648867505347706	0.2559485400835647	0.22825158406816215	0.28347355967887694	0.258873552107282	0.21584662320496817
TRIAE_AA0548850.1	AAAA-APLP	32.677434716488925	30.419894437344755	26.48169629907774	29.34282600090628	1.2029790170710475	28.409656263845843	23.385596124917168
TRIAE_AA0566590.1	IVSH-CYND	0.3509306158404436	0.3457367601689596	0.2951341282132571	0.2970661798563162	0.335716766095154	0.3136043713422674	0.34483563536021267
TRIAE_AA0568320.1	AVFN-LDYG	1.199565456020557	1.38301286551498	1.287037713262799	1.546557384290694	1.4892895634767906	1.293974159735789	1.4123394985322288
TRIAE_AA0574010.3	YHHL-LGHE	2.0227586030960083	2.511390476388125	2.676608464635261	2.538101649700712	2.9514028712994147	3.073559161165731	3.0107123096409447
TRIAE_AA0574770.1	QCGG-QQGL	12.503816833249301	1.8982124776960712	1.8433462677841677	2.180793154042515	2.069449480105878	1.8179030061267483	1.8622425096965183
TRIAE_AA0574930.1	TTAP-ASGG	1.8619143962860107	2.3858429880224126	2.224365617932862	2.593486199444769	1.9022215604782104	2.0662888023759027	1.6406348133979933
AspN
Protease	Non-specific end of semi-AspN peptide	Hyperscore, 1st biological, 1st technical replicate	Hyperscore, 1st biological, 2nd technical replicate	Hyperscore, 2nd biological, 1st technical replicate	Hyperscore, 2nd biological, 2nd technical replicate	Hyperscore, 2nd biological, 3rd technical replicate
TRIAE_AA0012410.1	AKVW-ELLH	3.1019811630249023	2.7193955183029175	2.7242889404296875	2.6647539138793945	2.2775790095329285
TRIAE_AA0041050.4	SRAF-PESA	0.1031979052349925	0.30491881819332023	0.26509890574377093	0.15641404782008328	0.2487138483847655
TRIAE_AA0046950.2	AYGA-FCLE	1.7480822056531906	1.9542185962200165	1.603227413580674	1.9591846493257743	1.922053906365314
TRIAE_AA0049980.1	VDEV-LLVG	16.322598469381585	2.8670171044506594	2.7861156172767005	2.8233088635278367	15.293405801052533
TRIAE_AA0061020.1	VVPG-AGSR	0.37430215923378557	0.3595174434850854	0.33393448627113986	0.3862385216079124	0.380605278795534
TRIAE_AA0157860.1	PMQR-QNLL	0.3172600483466056	0.38146079838383756	0.38948330109133744	1.8460205869481154	4.817944761660057
TRIAE_AA0177350.1	TVDP-RLAA	0.808007262647152	0.6908406615257263	0.1397394835948944	0.6932369470596313	0.2619985193014145
TRIAE_AA0195450.3	SNPL-LLLM	2.176418422757972	1.6366379628651875	1.4643407637462633	2.207353511906912	2.3072523006363497
TRIAE_AA0201470.1	MEGY-NKGL	1.489750698208809	1.5663144439458847	1.5056063085794449	1.4257324225136159	1.708500936627388
TRIAE_AA0223690.2	GASL-ELLE	1.6889846920967102	1.8707292079925537	1.801140546798706	1.8257730603218079	1.9438936114311218
TRIAE_AA0257520.1	GVGP-YESR	0.32199289546872734	0.5065223043337246	0.41266533601937455	0.4733964091557339	0.44533873481946373
TRIAE_AA0275930.1	VQEP-GPSS	2.0668643630952346	0.41641056910157204	1.9187280535697937	11.088039797569163	1.855414513996249
TRIAE_AA0279110.1	FNSG-LSVG	1.4147929251194	1.7995290756225586	1.4950516819953918	10.064547657966614	1.5161529779434204
TRIAE_AA0311230.1	GSGG-IGKT	0.9384406390202558	0.40069397538900375	0.43884327448904514	0.312247971072793	0.7064257264137268
TRIAE_AA0312790.1	IPSG-VADV	3.416912063086788	0.7665316314745675	0.7147423414871431	3.3867817182907682	17.95295087171566
TRIAE_AA0326140.1	YMVR-ALKK	11.445301249623299	2.357152711434071	2.1489634473347685	16.474090805635704	0.5265643397778956
TRIAE_AA0352860.1	VPCL-EFSK	0.680372183414763	0.31679912990553183	0.22342071309685707	0.6794791287580554	0.6323829521767503
TRIAE_AA0379320.3	VAVA-ASLA	0.9743233546614647	0.6797805279493332	3.066085070371628	3.6090419590473175	2.654812753200531
TRIAE_AA0408400.1	SPGI-VPSP	57.471758994776856	25.997221128027096	165.82875706296647	25.556382624464884	4.175972322873129
TRIAE_AA0467670.1	VVLP-GVAT	1.8354718567825798	1.7974135510915055	1.8130844815625011	1.7738033831119537	1.816824264879179
TRIAE_AA0532050.1	AGGE-AGSS	3.2438863472911885	1.3711992268232789	0.314429968230098	1.2121444344520569	0.234093370847404
TRIAE_AA0552330.1	FPEY-GSIS	2.0031534173603625	0.9953240337289895	4.694692862931534	2.0314397847196957	4.753699529803803
TRIAE_AA0612400.1	RAMS-WGFI	75.58491942161443	101.27513867468556	87.15260308663603	85.10187004323417	2.453786593881688
TRIAE_AA0640460.1	SVPA-NKES	2.8550866842269897	1.901117742061615	2.6818006802096863	2.183271288871765	2.3030970096588135
TRIAE_AA0643810.1	PNPL-PVSD	5.451755211735373	29.123106567027435	29.32132433582671	30.707671064315313	29.294823010325377
TRIAE_AA0740490.1	EAPK-ATRN	0.20576259396354385	0.25489758164904364	0.2763212283706781	0.1946398921093091	0.3907628131167393
TRIAE_AA0781070.1	GAAT-YPKA	1.5378007292747498	1.5534083247184753	1.4467824697494507	1.446591317653656	1.628808617591858
TRIAE_AA0808650.1	AEIK-KLKL	7.132227353202132	0.26317501068115234	7.04850280532372	1.5285499015582102	7.10777376363093
TRIAE_AA0819890.1	IQQR-PMVP	0.5682150330394506	1.2148467166663226	0.5358973201364279	0.46349150347915913	0.5410368852317333
TRIAE_AA0834820.1	MQDS-GEVD	3.74615376487788	3.232815183183189	1.014607395915228	15.470955188939683	23.22719820701612
TRIAE_AA0854580.1	NIVT-FNTL	1.8638758876274628	2.0492872253444543	2.0725386161430706	1.935473292141559	2.1033285925343215
TRIAE_AA0866130.1	LGLV-VVCG	0.24071517772972584	0.35215251334011555	0.2468036636710167	0.24486846663057804	0.256680641323328
TRIAE_AA0923130.1	AHPW-SLPS	5.485826075077057	1.4218787848949432	0.984913095831871	5.6167479157447815	3.839328333735466
TRIAE_AA0950350.1	GAEQ-AQLH	0.3308221735060215	1.0311334133148193	0.20564182847738266	0.22993513196706772	0.21669773757457733
TRIAE_AA0969580.1	GGAA-ASSC	0.22192083796383744	0.22797371324186075	0.23804061392025816	0.25424220913571616	0.22703883095347283
TRIAE_AA0975400.2	ERTF-EVAQ	2.6027015953775767	2.73475268473187	2.2634179177691545	2.8279838093804917	2.751361441879855
TRIAE_AA0997670.1	LVAV-TVVV	1.6093682125210762	1.3784020766615868	1.3276057988405228	1.6159657984972	1.5168979614973068
TRIAE_AA1047760.1	AGWG-LGLK	0.5159082300961018	0.158137078396976	0.60230802744627	0.541693177074194	0.46463608369231224
TRIAE_AA1069380.1	ECFS-RHIE	0.7940679788589478	0.5325923413038254	0.6704677641391754	0.7139000594615936	0.6924587488174438
TRIAE_AA1079150.1	TSGI-LYDI	0.4826740804645527	0.4646156027978082	0.2840952467532356	0.34262276810561226	0.42837151066652795
TRIAE_AA1100220.1	YVDT-RGDA	0.3044862113893032	0.3403719998896122	0.18313507363200188	0.34357445128262043	0.26066140551120043
TRIAE_AA1157600.1	QQAT-SSSS	0.7513934075832367	0.8159196674823761	0.9394167959690094	0.8447827398777008	0.7718425691127777
TRIAE_AA1171210.15	LSSY-EYVS	0.6454177912555568	3.000500738215462	2.9637547731399536	2.892109157019086	2.798368456538975
TRIAE_AA1171210.2	MYNK-EENP	0.39397511745311886	0.4780860012656937	0.5046683085035195	0.3714906143362943	0.4639675560453126
TRIAE_AA1369850.1	DTRY-MHSK	1.9648774179330897	1.9208262362365094	1.7204661084724053	1.7309072989535284	1.9855425420888408
TRIAE_AA1379420.1	VNLA-KSAA	0.42990332819923416	0.4161950886956407	0.5534048919162093	0.45775635602138887	0.5321448746189956
TRIAE_AA1392390.1	PDHL-ALSG	2.0834077208114814	2.144654414808612	2.0729380725489106	2.0951286387001757	2.2215285407557044
TRIAE_AA1396610.1	IVGF-VAGV	1.7657919671552125	2.000851006435753	2.0276580899856684	1.8743221394176768	1.5123125221090215
TRIAE_AA1479650.1	PLSL-AGLF	14.729578343079107	15.187187329583226	15.16087121476209	1.9874896791071683	4.604733463178864
TRIAE_AA1493580.1	KYEE-AETR	0.7802353575825691	0.39939406514167786	0.44966381415724754	0.3642043210566044	0.39814064651727676
TRIAE_AA1524760.1	AAPR-GFNV	2.6334882974624634	2.1787564158439636	2.057443857192993	2.3544289469718933	1.9214474558830261
TRIAE_AA1554310.1	VNSK-KHSI	1.8827505558729172	0.7211488634347916	2.25466288626194	1.8627268821001053	1.0933318063616753
TRIAE_AA1567440.1	TEPQ-AVEV	5.089424550533295	4.606332331895828	4.68999981880188	5.014582872390747	5.5592429637908936
TRIAE_AA1691030.1	ADGE-PQGP	0.2303350791335106	0.22445126622915268	0.22756467759609222	0.20843562483787537	0.7680262103676796
TRIAE_AA1710300.4	TVLN-LSSE	0.3988201171159744	0.4035778045654297	0.35584428906440735	0.4155903607606888	0.3928961753845215
TRIAE_AA1715650.1	RAVV-LVDP	2.752387822737675	8.158865625937851	3.022124340277845	2.1632220264872903	2.398331153797961
TRIAE_AA1721380.1	ERPG-KEGI	0.482129054960971	0.5951090640904843	0.6139316555645602	0.4289261553456745	0.6320394837365151
TRIAE_AA1725000.1	QANF-HKKF	2.2246275544166565	3.0549834966659546	1.3885165750980377	1.8688985109329224	1.7628344893455505
TRIAE_AA1753960.1	AYTK-RIQR	0.4603021591901779	0.4446987546980381	0.45015622302889824	0.4380353204905987	0.47892579808831215
TRIAE_AA1757720.1	CFRV-ILQL	1.4177254454231893	1.7657749233706772	1.7136447568831232	1.8178945183753967	1.8600549759428495
TRIAE_AA1773650.1	IVNQ-INVE	0.37456246465444565	0.46986011043190956	0.3391817808151245	0.5362168550491333	0.4337540287524462
TRIAE_AA1868060.1	DDTN-LIEK	0.1915078708951354	0.18773146008054425	0.22887151920620147	0.16596121404726843	0.14717446792718542
TRIAE_AA1896200.1	YLRA-NGRF	3.234591067744992	3.210831051116802	3.343301784435467	2.961271696220873	3.236337633699065
TRIAE_AA1903180.1	IQAP-NPNI	1.0161925055428969	0.9546002157078064	0.9331762531995158	1.0994227011546736	0.8881092102474508
TRIAE_AA1994440.1	AVTG-VTLP	0.47742533697879763	1.9167126678705162	0.41741156368289467	2.199409399495398	0.3596447244619105
TRIAE_AA2029880.1	DAIL-QKTI	2.135592156441068	2.0991407041644523	1.8354923525202858	2.620225903269614	2.3416350221543145
TRIAE_AA2060490.1	WPQN-GNVE	7.832367507221544	38.12053789917015	40.108046821259066	3.981888952161067	7.432834017337438
TRIAE_AA2065240.1	RASR-AELL	17.8101653046906	18.91952633857727	17.085409238934517	3.9699341956701684	17.946015000343323
TRIAE_AA2074220.1	GFIH-KNSR	0.6304535750175103	0.8166663944721222	0.8336929436727633	0.7847997312775807	0.6570321616428535
TRIAE_AA2078630.2	GEGN-ERRL	7.4454367039406515	7.121179484079779	8.257713157174482	8.157390275748003	48.88739954507636
TRIAE_AA2089140.1	MVIF-LFRR	0.61525946801759	0.6432987666904324	0.5614735620110054	0.5910629698436494	0.5226444415748119
TRIAE_AA2122240.1	PTEA-EKYY	1.116279200391858	6.014053523540497	7.374217409625536	6.969887056992002	52.43087870340049
TRIAE_AA2137240.1	IKMH-SVKS	0.19994584677244132	0.746502823117346	0.6782112273061249	0.6952180640485888	0.17653800883338616
TRIAE_AA0024020.1	IRAP-TVVK	0.338603730618332	0.3242485821247101	0.30918610095977783	0.418582227864857	0.3715062215924263
TRIAE_AA0068980.1	IAHT-PCLS	1.2813264727592468	1.2059623003005981	1.196652129292488	1.1380182802677155	1.1700303554534912
TRIAE_AA0073320.1	EALV-GDKV	0.9326122732860467	0.8644062491036342	0.7884994056191206	1.0145970966665385	0.8311018457797077
TRIAE_AA0090450.2	RVLQ-VIRR	0.45169079303741455	0.301552914083004	0.977076530456543	0.939793199300766	0.26195599883794785
TRIAE_AA0183780.1	RRVA-RRAG	1.9241801323790297	1.726374279016056	0.5439207021891739	0.4464455728168698	1.9798177264254013
TRIAE_AA0223690.2	GASL-ELLE	3.1577763645151014	2.9674124982410763	3.0389783730878683	3.1514875643172733	2.9091194850504496
TRIAE_AA0280440.3	MDNS-TDEL	1.5179405808448792	2.2236533761024475	1.7707704305648804	2.519292175769806	1.526642382144928
TRIAE_AA0304710.2	YPDP-EGQA	1.560843139886856	1.6523142904043198	1.2807819843292236	0.4102930426597595	1.3689087331295013
TRIAE_AA0332820.2	GISS-REDL	0.8198821691570138	0.7138126423175575	1.2764777121043593	0.7744592681941973	0.8097607003492001
TRIAE_AA0341250.1	LGHV-ISAA	0.5196402908544533	0.23772025294601917	0.49379217094552985	0.5281364769738325	0.558130959620638
TRIAE_AA0345270.1	HCFE-GPEW	1.3059039115905762	1.2741680145263672	0.4209553934633732	0.44327910616993904	0.41396542824804783
TRIAE_AA0352860.1	VPCL-EFSK	0.5273446932079855	0.5010626794751227	0.5440351355421629	0.4720861960087479	0.5427926870646158
TRIAE_AA0359130.1	FSGE-GNNS	10.078964029285798	9.510569443508833	9.290508637997169	9.618273997466078	1.7628245939505798
TRIAE_AA0360610.1	HKQC-FASA	3.5932159359352487	3.829502288409909	15.74746549129486	3.7825211412131545	3.748520479928481
TRIAE_AA0441020.1	VKRL-RGLP	2.160189986228943	0.5175498705357313	15.082287814581239	0.5289570763707161	1.1660152103321741
TRIAE_AA0448130.2	IDAF-SSGV	0.5149316936731339	0.5844497105020835	0.5148183864852082	0.539314049885352	0.6040032657817234
TRIAE_AA0449890.1	DVTL-QPAL	2.270902917650114	2.397522301564625	2.450264764822872	1.9847728199473562	2.2777055482015123
TRIAE_AA0503570.1	GAPL-FTAT	1.2946166938382895	1.384503949173906	1.538463274637596	1.3909372608947859	1.3641340415195664
TRIAE_AA0552600.1	LENI-SLLE	1.0678671598434448	1.1865758299827576	1.1196858239006542	1.3319392917694377	1.1498377692618496
TRIAE_AA0627000.3	PSHH-TGGD	0.9266489630777546	1.002506664905633	0.9198333572154361	0.6615721506620051	1.0339154109139883
TRIAE_AA0649530.1	TYRD-TATG	1.7761344909667969	1.8103658556496836	1.582603096961975	1.4609041213989258	1.6343556776912749
TRIAE_AA0690410.3	QDSA-SEFW	9.845560491085052	6.93340390920639	6.769275963306427	5.50492063164711	9.861569702625275
TRIAE_AA0752070.2	EIGS-WSDV	0.6590009644513566	6.329170989045705	781.0868114658781	35.620981950833105	172.3350352048874
TRIAE_AA0769020.1	VTLP-ESGH	1.5237695046053032	1.3651427521459167	1.7006324984246806	1.6382969490406927	1.4804285238637611
TRIAE_AA0799130.1	MRNL-NSAL	0.7391938183267227	0.6961102808628157	0.6757949902665344	0.6833395267014627	0.7874129961440192
TRIAE_AA0838160.1	ESRK-ADFT	0.6099563464522362	1.5148456250239906	0.4414560739402667	0.48098844289779663	0.6400494778708484
TRIAE_AA0869500.1	QYDD-GPSL	2.1416072090060707	2.1477551914936894	2.016065416120857	2.044789859275786	2.0585636122794453
TRIAE_AA0903910.1	FHSG-GVDA	2.4137551950595397	1.9754785895347595	2.2827499508857727	2.1133346754941646	1.9074048399925232
TRIAE_AA0931050.1	KQPT-IIFG	0.9864512979984283	4.141939043998718	3.727517545223236	1.2829010635614395	3.678978681564331
TRIAE_AA0931480.1	LGSK-FRSL	0.380494125187397	0.2890776302665472	0.31578595004975796	0.31307932175695896	0.6313711032271385
TRIAE_AA0945260.1	AQWC-EANG	0.2283669039607048	0.32464974001049995	0.3869837801903486	0.13595562428236008	0.9185832291841507
TRIAE_AA0975400.2	LAVK-EAAW	1.957074522972107	2.111340343952179	2.2999956607818604	2.237031877040863	1.9332729578018188
TRIAE_AA0977660.1	VLWR-ARLP	5.001910966720992	5.18664400238006	4.285749583139425	5.124052926076931	5.646023619326278
TRIAE_AA0980930.4	MYNK-EENP	22.1418808390468	4.916734275370564	16.162982089393157	4.076882467279268	5.233952018859659
TRIAE_AA1007900.4	QPDQ-WPVE	1.6971390768885612	1.5657908008893842	0.5542459767311811	0.9315106928786765	0.7745857268901335
TRIAE_AA1010490.1	SIRY-ASGD	0.4614270459422637	0.47834794050824664	0.45333754810565724	0.45762845296618326	0.4540916313447537
TRIAE_AA1018200.1	PEAP-WQHG	0.8478581783858324	0.6584293900470161	0.7466168291866779	0.7966092429338967	0.7972597623851463
TRIAE_AA1027110.3	KLAS-AISY	0.8426873981952667	0.736698791384697	0.8380478024482727	0.8020532727241516	0.8588098883628845
TRIAE_AA1077780.1	MYNK-EENP	4.014736740995736	3.807126683459245	4.723165050112877	3.9374931742788037	4.369392754334569
TRIAE_AA1084280.5	AEGI-VEYL	0.1617940654437981	0.15317325735499135	0.20513073144300786	0.20510537617386965	0.18429323349302837
TRIAE_AA1107660.1	TGDR-WVLD	52.55627632141113	7.029575407505035	1.2875153124332428	7.89068341255188	7.650512158870697
TRIAE_AA1128620.1	TSLS-LSPS	3.6578622291466565	3.4799140638945114	3.0329171419143677	3.3693032765885222	3.7358140644294657
TRIAE_AA1129800.3	SPKP-LSVD	2.6376087685838643	2.441864557214422	2.637795646868777	2.2723366080554728	2.261369859098257
TRIAE_AA1212450.1	VPCL-EFSK	2.3460766152518904	7.695093398229381	1.4838504301004634	1.4530645301808327	8.29976370293345
TRIAE_AA1346720.1	QHQI-TSRV	3.868593692779541	3.732841730117798	3.983564615249634	4.7195398807525635	2.029372215270996
TRIAE_AA1375730.1	EQSS-GSAA	1.2060727873582198	5.324777382415226	5.956794225081961	5.79292802990965	18.820537893575377
TRIAE_AA1380580.1	MISP-AFSV	0.3889853979465592	0.3150101453065872	0.35495827722162376	0.3736838655800512	0.4016808979947695
TRIAE_AA1428820.1	ISAL-EEVV	0.4837808471308025	0.6137415754104586	0.48358116496527037	0.45808809833113173	0.5552388795968288
TRIAE_AA1562300.1	GERK-APAI	0.8072865307331085	0.8389000296592712	0.8692001402378082	0.8423497080802917	0.9368235468864441
TRIAE_AA1767690.1	NKTI-GDVL	0.7745665161763338	0.808814658982387	0.7857957236660333	0.8022627669885464	0.740082488941526
TRIAE_AA1769130.1	IPFD-GWSA	0.8405005880118546	0.5972064515975355	0.6489432433528609	0.5652863780759514	0.683128413194666
TRIAE_AA1790220.1	NNFN-TGFF	1.0783751606941223	1.153236597776413	2.069373495876789	1.5140097364783287	0.2603828916326165
TRIAE_AA1839890.1	ASKT-TRNK	2.4324356268559173	2.872574299163244	2.238489343218901	1.8078279983073393	2.210702154083971
TRIAE_AA1855340.1	QQAA-AEAE	3.889766310497037	3.620802136201581	20.2153817826305	3.7109790193703254	4.437806411771536
TRIAE_AA1855340.1	DLLG-EAAA	0.25016256608068943	0.334516704082489	0.28178638592362404	0.12535724602639675	0.1713407887145877
TRIAE_AA1861010.2	KSVL-YQPN	2.163407590014696	2.32288572538884	7.046718855341585	53.37414465773552	1.0328422292023578
TRIAE_AA1901460.1	ADLF-GKPV	0.35380445793271065	1.4995914995670319	8.532134145498276	0.9796077758073807	0.7203060016036034
TRIAE_AA2129390.1	LFGK-ISPS	0.7603854909539223	2.1925069838762283	0.8866943120956421	0.6735537238419056	0.8511238619685173
TRIAE_AA2142650.4	LKAK-LGET	22.715418934822083	30.40637218952179	27.28910779953003	23.354013204574585	31.8729407787323

## Sheet: TableS7
Table S7. All sites of hydrolysis in all proteins across proteome of infected by P. recondita Khakasskaya cultivar
Trypsin
Protease	Non-specific end of semi-tryptic peptide	Hyperscore, 1st biological, 1st technical replicate	Hyperscore, 1st biological, 2nd technical replicate	Hyperscore, 2nd biological, 1st technical replicate	Hyperscore, 3rd biological, 1st technical replicate	Hyperscore, 3rd biological, 2nd technical replicate
AIG90436_pep_chromosome	TGGF-TANT	102.13226437568665	5596.649507916483	3.239198864212751	8136.953038697858	751.3268212105154
AIG90436_pep_chromosome	WICY-VAYP	4.021896392127728	1006.5915386450981	1034.2111283067406	1109.1241936452395	1154.9105172747973
TRIAE_AA0004390.1	EFEW-RDLT	17.462396530873413	3.0883526338841487	2.6942802090119287	15.535608256662279	16.754927573671196
TRIAE_AA0010560.1	RSFP-SSPP	4.695617789825236	4.666690886489216	4.832866209160168	5.157981821516433	4.568708684390137
TRIAE_AA0014450.1	FRSA-SAAA	1.2154394946992397	1.208769254386425	1.2047556303441525	1.4276525527238846	1.596626903861761
TRIAE_AA0030940.1	ELPG-WISE	3.509808078980122	3.3140691533303808	3.3132131459620617	3.6023371415719017	3.1699355756503182
TRIAE_AA0034450.1	AASY-AAVS	80.8408428777895	81.12134086880818	81.49490209216098	83.25902362866832	81.3356259519569
TRIAE_AA0046120.1	LVSH-PMDS	2.3063316373586007	1.893535324177232	2.0771263703797507	2.489510824490009	2.0763610099081955
TRIAE_AA0047570.1	AAQQ-LPAS	2.0200130939483643	13.074310719966888	8.735328912734985	2.232717275619507	1.471498042345047
TRIAE_AA0048520.4	LSTG-SSVV	7.3002300092373344	6.870883603970552	6.854502048104606	6.887316941029157	6.951805919408798
TRIAE_AA0065920.1	VANA-AVST	0.9183319456034913	1.1592399818795949	1.1007210083528864	1.0287890385035656	0.8417428879624458
TRIAE_AA0069390.1	PNVC-WNVG	13.031093180179596	2.306930422782898	16.004499793052673	2.6729382276535034	2.751523733139038
TRIAE_AA0071370.1	GLVI-ASIV	5.186823068905222	5.046919125518743	5.346199541703536	5.579929032152577	5.355418812281204
TRIAE_AA0074340.1	KDAC-TTDE	2.1823813070901465	2.2571872077801185	13.291254141277589	2.6217187037059158	2.1729147041458963
TRIAE_AA0077020.1	KKNI-RAFA	1.4472551324777174	1.302892890488618	1.5889895995788799	1.638619984723018	1.7970774401987826
TRIAE_AA0089250.3	FTCP-GSQK	1.6253790635095178	1.661508979547229	1.5944147715277446	1.6801500353466272	1.600393771485912
TRIAE_AA0115800.1	QIPD-VSKE	2.402482398837403	3.1194526268624947	2.91132035741525	2.874410733786869	2.84736640548727
TRIAE_AA0126070.1	ITIA-AFHS	0.8678382933139801	1.414138287305832	1.3259280323982239	0.9120480716228485	1.1236110627651215
TRIAE_AA0146040.1	AELE-RLLC	3.0806385485277956	4.8969078654283935	4.699867246601984	4.295409990682308	25.02409976051614
TRIAE_AA0157710.1	AVQV-AAIA	2.3077842713319687	2.4188767310753247	2.6791893719579045	2.963034936380197	2.946589871065423
TRIAE_AA0176280.1	QFVP-NIRS	4.891400903463364	2.139125771820545	5.447957128286362	12.386962696909904	2.4115878716111183
TRIAE_AA0178310.2	RLEL-ASGW	3.241937624596275	3.349699993171906	2.5241551102110167	3.3423654028169225	2.5980759679985006
TRIAE_AA0178920.1	ERVV-VGGW	10.043383831080238	11.729881155093333	9.963635776741166	13.454184432893468	9.021331631314446
TRIAE_AA0178950.1	PEVW-ELVE	2.880121795054284	16.974036373464635	18.617360504313552	16.812131198823145	18.87827100129925
TRIAE_AA0187780.1	QEQI-RIAR	3.3691427448826046	3.255983165933371	3.260699149081282	2.769135303108971	3.2124957229275752
TRIAE_AA0190340.1	PLVD-RIRK	46.99833691120148	57.299585938453674	8.579806018533548	67.81566917896271	51.480281352996826
TRIAE_AA0192790.1	ASFI-LPNV	2.70325557933519	2.5902783045669793	14.933447202596982	2.2590125673925106	2.8883688027832517
TRIAE_AA0200660.1	LHTA-ASQR	0.9879925847053528	1.0480153262615204	1.028084635734558	0.9628845155239105	0.9668916463851929
TRIAE_AA0206020.1	RLGV-RPRT	2.972242850215587	6.930979147319306	3.105186546077367	2.913236468210722	2.7076709460185056
TRIAE_AA0206760.2	EDFA-YGNP	8.641471974170926	8.877792193739271	8.087922215436778	8.224317850928752	0.9271385597489601
TRIAE_AA0217190.1	YAWY-MARR	6.682757175979457	7.775690125596214	8.696580811640867	11.132851312875509	9.589945724511933
TRIAE_AA0218410.6	SISQ-SAAA	17.251606078231102	22.429814297638124	19.680111982504506	20.47506899305445	20.820155725988144
TRIAE_AA0223810.1	MYSG-NIPS	63.31962569810412	9.211071209045055	8.26552097254482	8.107330504281519	1.515279305551672
TRIAE_AA0225070.1	VYRG-RLRG	19.405216910347313	112.95596821441313	18.290903970553472	37.13890346445781	18.250061374487252
TRIAE_AA0228550.1	EAPH-EPRE	2.9649192445890775	3.1943396285714876	3.1184192342213692	0.7033264197647972	2.6640644968029976
TRIAE_AA0229660.1	NAVG-KLKE	10.987576432757159	9.590852790163334	9.417626213024178	11.22925594837688	10.81081693306632
TRIAE_AA0243390.1	DKPL-VEVL	6.251616547812767	5.535207494657024	5.812413543456341	5.409482253765633	18.071594515161753
TRIAE_AA0244860.1	PAAV-APSS	12.97172574230257	92.1082464441084	13.968891626433757	12.688929478281509	83.17241824531467
TRIAE_AA0266530.1	QRYD-NEYR	3.2309890317142815	2.919649915629077	3.3462375104427338	3.288709580898285	3.52545028924942
TRIAE_AA0266530.1	RGNI-NRNP	20.335268723433245	22.69152396128136	22.710266785210525	21.72001557657014	22.605895556443233
TRIAE_AA0270680.1	PAAA-PLAP	2.706723198328008	2.3899290822526305	2.727359279035097	2.718616452086822	2.562536237214516
TRIAE_AA0271390.1	PLVY-TVSH	10.750519931316376	10.663704872131348	13.091993629932404	1.8851403594017029	8.206737041473389
TRIAE_AA0276350.1	LASI-GPGG	2.804697526305504	0.5828992309538965	2.5298034715235467	2.5179442221893336	2.6882423373984974
TRIAE_AA0293450.2	RLGM-RVSS	3.76932281069863	3.945848150745678	4.601144120667653	9.10638032531188	4.826815251413877
TRIAE_AA0300210.1	PSIC-SYQA	0.757089838385582	0.7609055936336517	0.7797559127211571	0.7561343461275101	0.7591235786676407
TRIAE_AA0303570.1	TVPV-RLIL	0.6388012197280221	3.450814872980118	0.5712966285645962	3.2203646912604076	3.03330695674693
TRIAE_AA0304270.1	PSPA-RRLK	1.7338264488625081	1.6550022908545363	1.330703556495427	1.5853097716232512	1.3206153301022698
TRIAE_AA0334590.1	ESHI-ILYD	26.389936621383093	12.14392767146707	23.249408837705026	9.38034522361536	14.252146103251073
TRIAE_AA0336900.1	TSRP-RSDG	33.77436339855194	39.26352024078369	32.64747436646469	30.91461982671762	30.51448792219162
TRIAE_AA0337020.1	NSSF-DTVV	3.071499435116565	2.0586748566296955	2.9088274695063974	2.3111220026473656	2.6121133543310844
TRIAE_AA0345230.1	IKHN-NSDV	2.1819140521725684	1.7417483439835257	10.106790704671232	1.9108523655377687	2.107678726852852
TRIAE_AA0345260.1	EAIY-FMQP	4.786815578811593	3.489564925432205	2.8751786649227142	5.715852337468658	4.728731161191938
TRIAE_AA0354630.1	VLEC-PYML	0.45750388454561874	3.671354857307189	3.5347668507595307	4.135609255208782	3.5519177471038645
TRIAE_AA0359860.1	RYIG-LKPL	14.371641463705345	2.7845479600520324	14.901241282232021	14.67162990414983	13.180550367839386
TRIAE_AA0367360.1	DILT-KSLG	12.879354637535478	2.2369074832231055	17.04865887219414	2.609065819347842	15.938005270335715
TRIAE_AA0385000.1	FHQV-FDTN	0.4343718479246158	0.57807315143516	0.42443352390683775	0.4168764232511962	0.4680202702803956
TRIAE_AA0386250.1	ITIL-ATRA	105.32647265652042	107.22785985821945	94.99937061071337	98.35276135052703	92.55928384970613
TRIAE_AA0390030.1	AVYV-AVRS	14.369385308716552	15.24034477893716	14.313150382770093	2.2506981200153513	16.43944279879851
TRIAE_AA0397460.1	LSYV-AVAT	2.594295124575927	2.3545687981567407	2.061749411545324	2.3807151317596436	2.5254208689177293
TRIAE_AA0397730.1	GPPC-SAGA	0.6173733625924694	0.5166907170955268	0.48514859204869076	0.6814285063683068	0.4528642328575232
TRIAE_AA0403290.2	GGSN-GGSD	0.532217828033121	0.564922966134743	0.5910384572637064	0.522928227947026	0.5863010820179431
TRIAE_AA0405720.2	VEQF-LSGV	4.588008246980381	4.746670027424967	4.790284107206345	5.131384788920557	1.6372486989651407
TRIAE_AA0406700.1	ELRS-LIGR	0.431292308748019	0.5342280368246354	1.1158173636910478	0.544177380685954	1.1086825805171872
TRIAE_AA0413900.1	SARV-RRLT	3.0415838167092173	2.947924693653927	3.1983165814496495	3.1705469334321528	3.407942222527811
TRIAE_AA0421610.1	DHYP-DLVE	10.774229764938354	2.430782675743103	2.2009670734405518	11.081149578094482	6.8574245274066925
TRIAE_AA0422760.1	RFPV-FEVK	12.484134435298381	2.2067333977922035	11.752428362364627	11.721756083736485	13.270380713601
TRIAE_AA0466460.1	LPSF-EIPT	3.2040151123683573	3.0985881530160433	3.3870901540451572	3.770074067813615	3.7117509699514732
TRIAE_AA0469180.1	APVT-DGLL	2.4433375366365375	2.085441827599956	2.064454869148859	1.7816005423665047	2.167844983840517
TRIAE_AA0474110.1	TFRW-MHRP	4.678299101852502	4.490165951413062	4.364961762807299	4.961179372214588	4.864451642263047
TRIAE_AA0476210.2	VTST-LFKD	15.533562506402887	13.735993805692383	14.656779535939084	2.696932715836835	92.82118379148945
TRIAE_AA0478540.1	GDNL-WTVL	1.5020102570600402	0.9410835906232086	0.9355397329367783	1.8521730996091283	0.9994445858220539
TRIAE_AA0480290.1	VSGM-CDRI	6.857771026478165	7.266889432035404	6.706593838819639	6.969236173915959	6.929280107141668
TRIAE_AA0483770.1	PGPG-GDPI	1.8714783045365322	1.9883110565876048	2.0701927330503516	2.1253094139224755	1.9821816698894095
TRIAE_AA0484740.1	IERA-NISL	17.975854868007893	18.079422690125973	18.644120866219183	6.027408376867815	17.201625458541905
TRIAE_AA0489820.1	RTDH-GNTA	2.539871335029602	2.164959584198411	2.9584647908948907	2.5196945792840952	2.173479437828064
TRIAE_AA0491020.1	SASL-NDLT	99.30289197106701	17.94838636742393	16.890478369582492	121.29352579029441	19.662644117883758
TRIAE_AA0516590.1	AKLA-VDEY	8.886395854802895	26.1681632910411	24.44042479991913	7.363189320290863	5.357206553220749
TRIAE_AA0517790.2	CAEE-DKST	1.2790228511124704	1.1616375383892965	1.1866657934853264	1.2306572714137674	1.2318640233935791
TRIAE_AA0535750.1	AVLL-AGAA	1.987061619758606	2.5503600910305977	2.5252817273139954	2.005564570426941	2.460380159318447
TRIAE_AA0537930.1	IEAA-SPSL	25.931592047775844	25.73509383340074	25.530573524842758	24.42340553258775	24.773408803114098
TRIAE_AA0540680.1	ELHL-KTSG	0.2153370646925079	0.2782776659640971	0.2608923778249344	0.23270864387199414	0.26495538497008264
TRIAE_AA0561510.1	GGSS-GLPG	0.8056847817658741	0.8804898231902358	0.885563112516637	0.844990504517862	0.9677680267855016
TRIAE_AA0570400.1	PASS-PRLL	1.7836015820503235	2.1817376017570496	1.5342366099357605	2.7859624475240707	2.2346121668815613
TRIAE_AA0571700.1	QSMD-IYSS	0.5865440927445889	2.562657728791237	0.5937969535589218	0.579177014529705	0.5369914099574089
TRIAE_AA0574010.3	YHHL-LGHE	2.7750259802350947	2.9283665999535655	3.1026527862981026	3.0305482095159055	2.505059483011049
TRIAE_AA0582510.1	VLHL-NGDN	2.1387350336412654	2.180568968465726	2.225415975544205	2.4785882853218846	2.4296403788548924
TRIAE_AA0600550.2	NRII-QWSE	1.658923831178324	12.164192075393753	14.64429500723979	10.934744232891076	1.6411740264353234
TRIAE_AA0604320.1	APGS-GSGA	2.0409295534600402	1.257886916399002	1.672924518585205	1.527525544166565	2.686044416764032
TRIAE_AA0610290.1	IAPV-YTAE	1.0096565085705769	0.9890259546804963	0.9409330957558455	0.8971130042420108	1.0026178382024096
TRIAE_AA0616120.1	AELA-MRRA	13.40071735056391	14.991813277918418	16.745207150933933	14.280479235004725	14.230761647423362
TRIAE_AA0632620.1	ENLE-FWMK	4.948781401239637	5.126201447889178	4.621146653139844	20.561151727185838	1.3352430126281085
TRIAE_AA0633520.1	SILL-VEDV	6.9981390056879444	25.6863368571732	3.463432496018763	6.743848911971675	5.788432673461218
TRIAE_AA0648190.1	AIIT-GFLI	3.499079052794392	3.9393096952484727	4.979541701941434	3.5134806697227443	3.4833698707126226
TRIAE_AA0649020.1	SYLL-LQAA	2.6385263786194044	2.772673901452843	16.498775581354025	20.713073162373675	3.68767811710698
TRIAE_AA0652390.2	GPKD-VGEV	10.46797580146536	11.819772236662137	1.9624633714556694	1.922410782494119	2.075241549483274
TRIAE_AA0659040.1	KYGF-VSAV	0.35425160240379716	0.4344136626260555	0.4370800008361927	0.41902563579754104	0.45432932383879165
TRIAE_AA0661490.1	WGDL-EDAA	6.560152409705698	6.0614730203554155	7.755175074593961	5.774552763949542	8.04526265092873
TRIAE_AA0676860.1	DDPN-RASL	1.105943572354321	1.1339197873634062	2.3296057280979188	1.1440377784345954	1.1494688057123226
TRIAE_AA0677000.1	FDTF-RSII	2.1262266039848328	2.131991922855377	2.2218568325042725	2.2345317006111145	2.1536219716072083
TRIAE_AA0679990.1	PVRC-CKVT	2.0351023077964783	1.9984406232833862	2.3257389664649963	2.683635142171055	2.101345181465149
TRIAE_AA0684490.1	RREQ-NKTG	3.5842675435053937	5.386147675748321	4.100537182246029	4.068878730691122	4.521410337474545
TRIAE_AA0694240.1	DDFF-TGVL	8.682824186882813	61.34684218726506	64.55372792555747	57.957596769561796	66.1581380835944
TRIAE_AA0694960.1	HPQV-QANE	28.273606234502424	3.660795316997789	24.88307294302845	23.475704324928312	25.74081834694312
TRIAE_AA0697590.1	SLST-ASLY	11.484918116522591	16.80642990526223	16.892150839004525	15.523072888635612	16.07262128353264
TRIAE_AA0698220.1	DARL-NDLK	6.183851319105139	23.509046668245226	4.869317666750883	5.609598485570509	7.916930155462184
TRIAE_AA0713040.1	ALAA-LREG	6.881559169382108	5.443981085318019	7.152305879183367	7.291683905199558	7.802251660354063
TRIAE_AA0713290.2	VMGI-VAEN	17.051206225129363	19.040052214844643	15.351442190996387	110.5357119018507	19.665419061260145
TRIAE_AA0737500.2	EPPI-GSAL	2.548253154152044	2.6795016008718604	2.320168108671739	2.3757349392706404	2.24019014659122
TRIAE_AA0742100.1	GYGV-VFKG	2.717781126130391	2.1133700735952567	5.591135749140486	5.641099247861138	2.898515582795813
TRIAE_AA0745010.1	VEAV-EGKA	0.42164967941337217	0.46047241337630535	0.45982559813052293	0.43535392152580893	0.4613787472967707
TRIAE_AA0747940.1	NTVV-SAMA	2.5795663938592255	2.3880337851151756	11.258833408355713	2.198717586647636	2.5306803425944056
TRIAE_AA0760460.1	EQLD-GKVS	2.6820122606292793	17.10977621440263	13.783295548935417	14.562812557288115	15.093543640956861
TRIAE_AA0760930.1	SLGG-AGEG	21.856950933476632	22.23292707384787	23.383521873198212	21.787298886416224	22.324098823240003
TRIAE_AA0763770.1	LGWT-WALI	13.109700400675672	10.916599969027882	13.065572571282075	13.585230850743278	13.006590916484715
TRIAE_AA0791970.1	CKYM-GIQS	2.9695106901852966	1.9392267959946574	2.9566781583324833	3.070096053298239	2.8102696610155053
TRIAE_AA0793160.1	VLVG-EGMG	2.9732761684911235	14.598824144978227	3.152192758532548	3.339752768481647	2.7347660967173812
TRIAE_AA0794430.1	SSSW-VQDQ	2.456365166050122	3.0716039322642947	2.1486282920551734	2.0694164187613664	2.3175231293470735
TRIAE_AA0794790.4	PKPN-PDGA	1.5814615488052368	1.5924305319786072	1.628090500831604	1.9530394077301025	1.987614655151883
TRIAE_AA0811120.1	LPGA-SLPP	5.628483247483014	17.901588508785547	1.2636933915838147	1.416693082549981	1.506558282685198
TRIAE_AA0814270.1	FICV-ASCE	3.5068727349343476	2.9966354196116662	3.7923195497741053	3.2844650745391846	3.355927348136902
TRIAE_AA0838980.2	IISI-SSLL	4.146750658750534	4.9238362312316895	5.544279456138611	6.191680348840922	6.696876704692841
TRIAE_AA0839150.2	IVKN-GTGS	2.443432359567881	2.33638765029555	2.46063889197093	2.481601646676775	2.373463833965833
TRIAE_AA0842120.1	TLIS-DCQF	3.458284378051758	3.1781176328659058	2.1365684866905212	2.857867956161499	2.4400818943977356
TRIAE_AA0844010.1	ITLF-NEME	12.34828750101905	9.919073116820368	10.061706302828458	8.195248555573931	8.79956346007895
TRIAE_AA0853510.1	VRLE-QLNR	10.954715450211935	9.253349050144822	11.089680477963524	11.495297071591237	8.438444137573242
TRIAE_AA0866430.1	ARPQ-ADVA	0.22719703250193765	0.146879216191453	0.1326590846061229	0.1272144990098907	0.1370138279503158
TRIAE_AA0868740.1	MLPV-TAGA	19.38029247524433	20.939142359378476	2.351249857490166	22.88457379698527	20.47309349254141
TRIAE_AA0873410.1	PCVG-RHMG	1.6177116495942816	8.364058560210239	1.5035894543972357	1.2648147843659887	1.4774372527779234
TRIAE_AA0890530.1	SMHE-YLRR	85.17999303689228	88.12244832515717	90.40770485351894	81.29890768682976	70.75354312971157
TRIAE_AA0893120.1	RGNP-IGKI	0.7252953797578812	0.6439110785722733	0.4134809151291847	2.769119381904602	0.7604551613330841
TRIAE_AA0901740.1	DLGV-FSRS	1.6822621184950077	0.31374403739766743	0.2000246203564018	0.44742271854295546	0.41771251597760417
TRIAE_AA0904770.1	GNGV-GNGG	1.2068292796611786	1.00086110830307	1.0228187441825867	1.1011707186698914	1.1076091825962067
TRIAE_AA0906720.3	LSYA-GDYI	2.2613746982130727	2.5513438131505226	2.178914528979629	2.0597674212445813	2.2965807062352486
TRIAE_AA0909330.1	ARLT-LTLR	1.899012565612793	1.9356881976127625	1.9219522888558913	1.68446435067816	1.8929046392440796
TRIAE_AA0913370.1	IKLG-LGDF	8.17563833491609	12.418183482538247	8.901305462697003	8.70502589608864	8.292982803270391
TRIAE_AA0913510.1	PAAA-ALEP	1.8240494797287843	1.6948460813076731	1.50634995271735	1.6955656705903932	3.0448018955473453
TRIAE_AA0921030.2	KPED-LTEY	2.7872143220247914	2.274769717332768	2.9939646338064048	3.1096493323590018	2.519945875588446
TRIAE_AA0925180.1	TLTW-SVPN	0.6542399860918522	1.472959265112877	1.4197680455467676	5.953961402177811	1.5031897947192192
TRIAE_AA0938670.1	VPDM-EQLK	11.304221616427117	11.218428880223389	11.074328522896128	11.908627030398398	9.454988837242126
TRIAE_AA0946310.2	ADGT-GLGT	10.301484665170161	13.234099976115825	9.89954349903868	11.270389980763277	11.851068838689123
TRIAE_AA0952110.1	PDDL-RALR	81.7819761484301	100.21453428268433	24.840256525538766	140.88474638388476	105.33257485862988
TRIAE_AA0956340.1	KGKY-HIDA	3.017646753265937	3.172125407840441	2.9811435690456896	2.695738144870419	2.698676367162297
TRIAE_AA0972740.1	FSDG-RVLT	0.1913134902715683	0.49327470548450947	0.3403781410306692	1.1128624348546658	0.9440993919576878
TRIAE_AA0974940.2	LPST-AAAA	48.58805720472694	49.688823229275854	47.3901879911329	52.11226489185779	50.793567037603175
TRIAE_AA0978130.1	LPLP-ATIS	1.7796422839164734	2.1446429230583632	2.053004826696187	1.9252529296320788	2.047787644332432
TRIAE_AA0979410.1	GLLL-MMAN	3.7156418667824536	3.4707611319498723	3.801529531892007	3.4820121196502463	3.7210949883026427
TRIAE_AA0982070.1	MHIA-RVSL	36.71531898039023	40.104883045780745	44.84563856746807	44.54467383105624	38.805452011011035
TRIAE_AA0982260.2	FVNS-ATQL	2.9720553159713745	2.830881893634796	2.6033642292022705	2.997646316885948	2.841659367084503
TRIAE_AA0983670.1	LQRP-SAGG	26.104454495731197	4.943910893447713	6.124204162818555	24.4409596930709	1.3186524156864738
TRIAE_AA0986080.1	RFVA-LPLP	2.736484313680686	3.0135492235422134	2.920875772833824	0.6640425771474838	2.991660922765732
TRIAE_AA0990310.1	ATVN-FRVE	2.0826895011887405	2.0450443569825825	2.0431006779339143	2.081580000890203	2.1500024277085914
TRIAE_AA0999870.1	LVVC-DPTT	3.376338527485311	2.1724346048605785	3.1402439026639524	3.2183585662069474	2.9682677855289246
TRIAE_AA1027460.2	RYSS-LQAG	89.68716600226975	16.60327454108173	122.17613627123404	16.755921955413417	17.061519782305403
TRIAE_AA1041390.1	VTSA-GDGL	2.508358249286324	1.920524851445783	2.258249374528107	2.2342079797022114	2.368141088686575
TRIAE_AA1044500.1	TADF-QSLA	0.4260007208156359	0.4297456500713045	0.4412571148715358	0.39539898325281847	0.4451357761787499
TRIAE_AA1045050.2	HMKD-MGVL	1.8266072308703536	1.9541805377647832	1.996924467753743	2.0890530458240018	1.7902305299199015
TRIAE_AA1045270.1	RKMQ-EELA	3.4408602123015646	3.7091365016355113	2.5456074344920276	3.213583236351167	3.2959356718026025
TRIAE_AA1047980.1	HSFG-CALA	107.35575609497621	34.45813942076375	20.35610613734501	19.033673119018736	101.95334502619123
TRIAE_AA1052250.2	DAKP-RLKW	0.555166272257078	2.78838922075646	0.5518072733624971	0.5965912738898945	0.6388647138265674
TRIAE_AA1055070.1	IPFA-SHIL	3.555922409713977	3.343776006399777	3.4244434381950306	3.506694869736107	3.52036350222119
TRIAE_AA1062620.2	EGVG-VIFL	1.7509818077087402	1.7216345071792603	1.5134117603302002	1.7587244510650635	1.8431426882743835
TRIAE_AA1064690.1	LAKL-SELL	9.583241296790554	9.27140429257582	10.072026951278897	10.157343893496666	10.922761170915908
TRIAE_AA1082280.4	AAQV-TDKA	1.7086066220187885	1.891929442723873	1.9015092130244606	1.6398892749294909	2.193396312959664
TRIAE_AA1095690.1	AGRL-PAVA	0.68724300339818	0.636544869866226	0.6827710974811511	0.6446978698435519	0.712114792317152
TRIAE_AA1100480.3	KRDV-CDKL	3.285529513259865	3.3625913208369287	3.4043635758103683	3.424549472094588	3.3813003112410263
TRIAE_AA1118360.1	LTAA-RTAP	14.343587741311882	2.87148245133998	2.8835986007283925	0.9264118736441375	13.65348657576796
TRIAE_AA1134770.1	DMEM-GDIG	1.089099339945434	1.0484489769278371	1.1214311100534333	0.9928602481387349	1.036130233080519
TRIAE_AA1157140.1	IWAD-SADS	13.682716216674407	2.6261632681014757	12.59664533147475	3.4821734861295095	17.305067102296242
TRIAE_AA1163620.1	SQEE-SSGG	0.40599218793520586	0.396553944072167	0.39741199280427414	0.39989632828551613	0.39026854214729956
TRIAE_AA1168010.1	RVKV-ERTA	2.865838379986364	2.6344777784369553	2.961660422178188	1.5394540262460885	2.772807522735099
TRIAE_AA1173660.2	SAQA-SAVI	3.303907701923718	2.7938210093681413	16.51974687033394	2.8943377184692984	2.459892230218994
TRIAE_AA1175370.1	ALLA-SSPL	105.62535305340388	108.7064384171452	4.924566794106882	5.666058603496226	119.8646678912908
TRIAE_AA1177370.2	IIAV-ASGK	9.60390329360962	9.813166558742523	0.8932025134563446	1.3904430270195007	1.7448106778136663
TRIAE_AA1178770.1	GGAL-QLHL	3.637888915040504	3.7233796946103466	2.7263987193303776	3.652945139233366	3.859125307241619
TRIAE_AA1186420.1	NAFD-AAAV	1.9380246828538241	2.7867107169289396	2.586200822119027	2.372611503393917	3.5007083054444084
TRIAE_AA1187900.1	QLED-IELS	4.055597294956926	3.0894857646252722	4.329821387834023	3.7737601517941077	4.72950088952069
TRIAE_AA1210970.1	LGYL-EAFA	3.45114355309933	3.7907078768025304	3.8046751343456564	3.6771558219231437	3.7669153447658994
TRIAE_AA1212260.1	PPRP-QPPG	3.1704386142005374	3.2210846529052963	2.0386946950677096	3.0973436504487157	3.264666523346886
TRIAE_AA1212980.1	ERMH-SEDL	4.383782101935891	5.210344700485566	4.7954689264297485	1.2545620948076248	4.118212195883199
TRIAE_AA1233360.1	GRVE-EMVG	3.931394966252591	4.017451656791385	4.094829440116882	3.86274577162685	3.217511773109436
TRIAE_AA1256800.1	TELD-KFGF	2.0850560143589973	1.9290386885404587	1.966331921517849	1.324675239622593	1.9808377102017403
TRIAE_AA1277930.1	KAMT-HFHD	2.793537657021584	2.729241986414637	2.9199042826016792	2.7451028473256436	2.6568886666933462
TRIAE_AA1280210.1	TSGY-DIKE	2.1977421641349792	2.590956687927246	2.229967474937439	2.0695173740386963	2.2368053197860718
TRIAE_AA1307290.1	DTCM-MAAS	1.538920819759369	1.4114179015159607	5.395333617925644	1.3512768745422363	1.404226005077362
TRIAE_AA1337610.1	AKRI-NSFR	17.15961475141432	16.372768344427634	2.920931026339531	16.638059967294094	18.87466627753513
TRIAE_AA1348770.1	NQTS-IPTF	15.089055097482467	672.7204437306978	14.26834410644767	13.06142256685385	12.013340842467718
TRIAE_AA1351200.1	VHSG-FSQT	1.3938625680484413	1.4761257308345042	1.5143789906433445	2.3452371890507626	1.4603066181922835
TRIAE_AA1356630.1	PPSL-RLPP	6.6367783434327325	6.240868760053047	6.977124784691878	8.128700423862062	22.922575272058676
TRIAE_AA1359820.1	GATG-GSAT	1.4339507083113614	1.5431896703675472	1.3824985590358727	1.4296973805234394	1.2310315084742318
TRIAE_AA1360350.1	NENF-NRHH	2.923336138618697	2.6414894738379804	3.052501755397288	2.875298418392861	3.1873067916065385
TRIAE_AA1361380.1	TRVW-SSGT	41.221862733364105	6.514979392290115	44.74861979484558	8.037307441234589	6.586587309837341
TRIAE_AA1362230.1	RMQV-MDGQ	2.562497999312417	2.574902559045528	2.2989996427399326	2.3975915927764078	2.73219478814703
TRIAE_AA1364310.2	VEKL-PIGD	43.45830320915686	19.981746713377444	7.743144895511452	38.524486267361375	38.32152296815766
TRIAE_AA1364660.1	FGWG-APVA	2.81900547863642	2.8499463378794134	2.0730962087387597	3.003784438097145	2.9781758036923853
TRIAE_AA1375420.1	YYLH-PDLV	2.4949536126872878	2.210187990271293	2.518966268907816	2.2272730618715286	2.424158131379036
TRIAE_AA1378180.1	HWSE-KSLA	4.56284805396562	3.962257159316627	3.946689465664594	4.146560833964923	4.744407937988807
TRIAE_AA1402800.7	GADP-ACYL	2.5306626759457327	2.7764142751693726	2.2509116193971437	14.68379936458529	2.295624566796864
TRIAE_AA1410810.1	SYNV-GYRG	3.0064156179804087	3.110297045523571	3.418794297203119	3.276270075259045	2.9356313489857326
TRIAE_AA1426920.3	MKTY-GFLT	2.9704616280127754	2.6488350889106544	3.0537941210582353	2.87160233891644	2.62433449233439
TRIAE_AA1428560.1	RLPS-PANL	0.858502893228212	0.8998626856216796	0.865366903348193	0.8564813773100711	0.8632014146385019
TRIAE_AA1447130.1	LHDG-AETL	19.469688325542464	21.501272983118827	4.18453460274925	4.2635460281583	23.266172659599057
TRIAE_AA1448680.1	VDVL-GLVS	2.7029519154562243	2.788808976292642	2.516356923410205	2.331447455062426	2.070168854062711
TRIAE_AA1459230.1	EMIT-NPAA	14.58984827663849	2.6829763415192263	14.650645041010902	2.75259168499341	12.897609753954178
TRIAE_AA1460990.1	MPRP-RPGE	22.464530640969667	17.97911218833294	18.2350965188692	21.187198233856577	22.14960039044661
TRIAE_AA1462220.2	AFQI-SGGD	3.5028712627085654	21.34800883236273	21.85703595353723	20.17228344576032	20.33953677303795
TRIAE_AA1466190.1	FTPS-PLRE	2.334539173442591	2.2137925359705886	2.3926209922389687	2.4349212630312627	2.402052340650864
TRIAE_AA1466690.1	LPNN-VGGG	17.95091709443396	10.98281721304667	2.3278502848670266	1.9609484103830361	11.921991797095105
TRIAE_AA1477490.1	DVPV-RAVT	1.263927253667857	3.1132566690517764	0.2761208811032375	0.23722071012097862	0.2712997830512191
TRIAE_AA1483540.1	KRRA-HGGA	1.3757716395575363	1.2781518476092264	1.4322140672437023	1.1727856347643137	1.3000078133519648
TRIAE_AA1484870.1	RRGL-APDD	2.5476377177194123	2.5137102175353343	2.491500145952925	2.388765717140648	2.340530778345684
TRIAE_AA1489510.1	FLLA-RLVE	0.9114414388337422	1.1461709181682316	0.38038650851114564	0.6403168851008258	0.47241136182512167
TRIAE_AA1503910.1	TTGL-PDAT	2.2863619923591614	2.1060272455215454	2.439991593360901	1.8772305250167847	2.10342675447464
TRIAE_AA1505910.2	GVSC-RLES	5.698332918261696	5.872291810741443	7.340721831101302	33.93971539445466	5.379400462915663
TRIAE_AA1511810.1	RRRN-LNAT	1.4555336883065355	8.524133101405672	1.9893769430477555	8.717381674161508	1.4444649808255896
TRIAE_AA1521110.1	GDGG-IGTY	3.2021318275215345	2.937580419101457	2.735268673377562	3.085319879380665	3.197628508431113
TRIAE_AA1522470.1	IRGL-QVGG	4.3768259931892555	4.60756858154417	4.592600578794825	4.390953124511159	4.096823901153279
TRIAE_AA1523800.1	VVDA-LVFD	2.3488418832421303	4.581091682993054	16.42359890793265	4.302071782553336	4.350521590107437
TRIAE_AA1525420.1	AASS-TGIS	3.1239991305717383	3.2971938598995694	3.1091041346176262	3.4029857762836304	3.0994632062546943
TRIAE_AA1525420.1	WLAD-SLQD	14.800398051738739	19.187267222498388	18.613237772012887	12.395909428596497	14.030129313468933
TRIAE_AA1526950.1	AMAF-GLLS	2.0775046741768035	0.5715933357180024	2.107691492469569	1.653751876189196	1.696470360844296
TRIAE_AA1530670.1	QASH-RKHS	1.843022346496582	2.3293322771787643	1.9144436717033386	1.8424206376075745	1.8397212624549866
TRIAE_AA1550460.6	NLSN-LLEK	3.130921691180852	3.0177959728169252	3.2456568355732607	3.132500212043113	3.2590701721213304
TRIAE_AA1557440.3	TAGV-ELAL	14.433480319114457	16.726215002527834	14.589905920304757	12.633785658303799	14.496274288415242
TRIAE_AA1562870.1	DTTS-MHVP	82.9589183282246	82.75030138959345	73.1991807401993	71.08929561575212	78.01791627670892
TRIAE_AA1568370.1	FPNS-ATAA	15.710204553533956	16.243876776049404	74.79644860479178	14.347030066543555	12.456713041702459
TRIAE_AA1571390.1	EIAQ-LVLL	2.8646437525749207	3.5729806423187256	3.3458679914474487	3.67524254322052	3.7683717012405396
TRIAE_AA1585840.1	GVIG-DMST	2.378078978629485	2.384961371761716	2.2776464796242117	2.4168181104613637	2.3795170790397338
TRIAE_AA1588790.1	LPAE-NAVQ	1.472226310600162	1.6892414006315435	1.7082202170201306	3.33709043508673	1.645582843459102
TRIAE_AA1589430.1	PADS-LLGA	16.316871643066406	13.280928432941437	15.294681787490845	15.62812328338623	14.672360122203827
TRIAE_AA1594850.1	MAMG-SLDD	2.1606563329696655	1.8848222494125366	2.032609283924103	2.2071465253829956	1.8867278695106506
TRIAE_AA1601340.1	GSGS-SPEA	4.163983394801167	3.5191442620622304	3.816871647605418	4.050846807553042	3.263218174582807
TRIAE_AA1607800.2	EFKA-LVFE	5.398262010468539	5.92543854195239	5.233919165002531	4.715614288501413	6.070998012740559
TRIAE_AA1612460.1	KCKI-VGCL	1.2269074855563458	1.3067415967030436	1.5760380480458438	1.3812274932861328	1.3675910572637666
TRIAE_AA1620800.1	AKGL-QDVL	0.2920114208275243	0.3352135730183611	0.29092682072271275	0.35072358971935713	0.27702060999177885
TRIAE_AA1635980.1	VSNI-VANA	2.309724284185721	2.482566836636841	3.2550809783477055	2.8120593124663915	2.0914394482970238
TRIAE_AA1651040.1	YKRI-DKCE	4.552204538361814	4.1530573655827325	4.739418957057669	3.581025338363956	4.113549639689218
TRIAE_AA1653180.1	TQAD-FELT	1.6375307813286781	2.4590355902910233	3.0430489629507065	1.7721158042550087	1.620658814907074
TRIAE_AA1653670.2	GFNL-LTVI	13.951405499996559	15.000151331727283	15.987554066990173	2.5600234866142273	13.021189212799072
TRIAE_AA1657320.1	LVKL-TIYG	3.246614449851656	3.1418800950050354	3.069301888346672	2.971965953707695	3.836445316672325
TRIAE_AA1662850.1	STTT-PCSH	13.207165030296284	12.533262658390862	11.869845540531262	2.0160800806037895	10.720282085550323
TRIAE_AA1664450.1	DVLQ-KFTN	1.1281729030658298	5.106179546714422	5.121026733095572	5.124585435624441	4.531183661407116
TRIAE_AA1668960.1	GLAI-PSGT	4.701983194472295	4.729758532855184	4.926719395073253	4.408241405810549	4.466321366899093
TRIAE_AA1674930.1	SASS-GGRD	3.27751813377122	3.868640949499554	3.247187145682548	2.972276281797393	3.042883393812753
TRIAE_AA1682590.1	SAKP-ALKL	2.8820728996973894	3.140560904192998	2.4297017478802974	2.749483200087671	3.065000758205345
TRIAE_AA1688980.1	RKQL-PEGN	13.986217081546783	12.000391110777855	12.61755645275116	13.640969395637512	14.200297594070435
TRIAE_AA1706530.2	VSAD-GVTR	55.66700041294098	55.66977918148041	54.1898113489151	8.262235522270203	7.459087818861008
TRIAE_AA1706670.1	SSSS-WALL	4.452677965164185	3.9970462918281555	4.791929841041565	3.9906791746616364	3.9634320437908173
TRIAE_AA1715370.3	RCLL-GAAV	1.7570097305091745	2.1310562714178087	1.9074523573239448	1.5945217027543763	1.2765345078412835
TRIAE_AA1715830.1	EADG-GHDA	0.519342280860927	0.4276978681137009	0.4271874861222977	0.8119952415916522	0.7364224140398793
TRIAE_AA1717370.1	LYTL-IIIL	2.6639796493003596	2.548277125188644	3.280506634689694	3.6288277146913086	2.96108740568161
TRIAE_AA1721390.1	ELYS-VEKC	12.071695625782013	13.292746245861053	14.262294173240662	13.692532181739807	13.871045708656311
TRIAE_AA1723100.1	ETSE-EVEI	4.007911446968301	3.507070308876761	3.567057445754795	3.6184504064676055	3.4317107492890906
TRIAE_AA1725870.1	VTSL-EWIM	3.7809222369975846	3.5760144993041143	4.967593862455882	3.298391224365379	4.700428141974735
TRIAE_AA1732430.1	QGLN-SSFG	0.5948244743049145	0.5498003336178033	0.5869357063505393	0.5328733807277896	1.2409888878464699
TRIAE_AA1737570.1	KEID-GILA	5.651265263557434	38.67531616309874	7.882337882442399	7.444628477096558	6.60708031448909
TRIAE_AA1738490.2	RWSD-AEVG	2.26737357667621	2.7133406404327864	2.4272117109747007	15.952638449899053	15.461881611917574
TRIAE_AA1739640.1	QRYT-AGEP	2.9433965179269124	3.928693159349746	17.35859049642499	2.8426132069614574	14.725148783703178
TRIAE_AA1742700.1	ILRD-MVPL	6.491880708108704	8.054711074880311	5.497570527240058	5.302692669496123	7.460615023914052
TRIAE_AA1744760.1	LLAL-RGWQ	3.8450607204099803	3.8046762826064615	4.80052088920417	3.601820364015	17.0515153849801
TRIAE_AA1747710.1	PADS-LHAH	0.6106809824705124	0.5736479014158249	0.5250564813613892	0.45423081517219543	0.44581758975982666
TRIAE_AA1747760.1	NADG-EPPN	3.001426526249782	2.8883455972553955	15.728271246109093	2.439899428841525	2.2086449840554296
TRIAE_AA1748110.3	DIPL-AENA	0.6023827468897375	0.5733401455795524	0.5976319215218848	0.6116462664196434	0.6446374993745022
TRIAE_AA1759440.1	EKTA-TSRG	1.4115969202888912	21.44450951398325	1.5042672783229034	20.9971154648067	1.41778754218394
TRIAE_AA1762090.1	ILCL-YTRL	7.792401030353602	7.834374832708262	8.725209758803148	1.3173597604036331	2.678910538439448
TRIAE_AA1766600.1	AHDN-DHFT	2.1550968289375305	3.622031796379633	1.6777821779251099	1.6148688197135925	2.50488817691803
TRIAE_AA1768500.2	FSSL-RVLY	0.44853498972952366	0.42368195950984955	0.4616873608902097	1.808036059141159	0.4446469321846962
TRIAE_AA1770760.1	KGLQ-MLNL	1.6688932914456134	1.632374850308989	1.3760620951652527	1.533103949296795	1.3247441222387963
TRIAE_AA1778870.1	VTVL-APVN	4.386227059547111	1.4091521609200126	4.628198579755805	5.162153146267436	1.3999485592867025
TRIAE_AA1779590.1	VFKG-NVLL	2.6319462954998016	1.6936458771185487	1.9825751781463623	2.178851902484894	1.9787666201591492
TRIAE_AA1780460.1	LEYV-RQGE	2.4029071033000946	2.3114162608981133	2.3486010432243347	2.441766455769539	2.246445022523403
TRIAE_AA1787450.1	RPPP-PADR	2.9431132078170776	2.381982743740082	3.2522685527801514	3.0866010189056396	3.0251877307891846
TRIAE_AA1802940.1	ASLP-TGYS	3.5496778842270267	3.0942944209732026	3.1434632681324266	4.228960118838625	3.0210504336311264
TRIAE_AA1808060.1	FQVL-RVLD	13.474998204527427	15.515563547326437	10.829744694938242	12.18223617717555	10.247821176971769
TRIAE_AA1811010.1	LHWS-GRVA	2.1029170709122593	9.127026298007634	1.6745632443080178	10.758148593491596	2.090770370115269
TRIAE_AA1811860.1	SLIY-CYEM	0.37592429481446743	0.3309957515448332	0.357279310002923	0.4930765852332115	0.3815485518425703
TRIAE_AA1812850.1	LGRV-DGLE	2.9113674759864807	2.6896793246269226	2.7478063702583313	2.668966054916382	2.7446054220199585
TRIAE_AA1814740.1	HDAH-ATAS	2.0391592383384705	1.7565273771979162	1.9731961453394535	1.656902253627777	1.753243625164032
TRIAE_AA1824390.1	VPTD-AQLE	1.8567523503728802	1.8124040252567382	1.7058306138550128	1.6237015288880352	7.647730306075455
TRIAE_AA1830140.1	SMHL-LLSI	6.201883788158799	7.045609916256559	7.090699314694032	6.384299521384119	6.240659292024111
TRIAE_AA1834010.1	FSDD-SDDD	0.4441498152202412	0.42223405262348246	0.43375529697486076	0.45355841675266295	0.4540911231423828
TRIAE_AA1834390.1	AGVG-GGGR	2.935564357576065	2.461487822238333	2.6966334799256346	2.669692112748997	5.6885490547386715
TRIAE_AA1834780.3	ITLD-QVYM	0.9752068740434859	1.1836397748220042	1.5855025003824916	1.070162344993694	1.011315425014141
TRIAE_AA1854790.2	DETP-VDAA	1.7384235504812837	8.273808717727661	8.639300107955933	9.236650491890769	9.5502906019577
TRIAE_AA1855210.1	VLPI-RSKA	14.779318384624643	2.290424237488555	2.2841874316994746	2.8929626034299103	2.5844652083445587
TRIAE_AA1855470.1	RKLS-EFEA	32.044648640778554	29.522541469045326	34.47977002857249	5.120998249388224	6.6416115489734295
TRIAE_AA1874230.1	DWGN-PAQL	11.675549324026916	10.813012561531632	11.513489628773995	8.417407013475895	7.90632851421833
TRIAE_AA1877500.1	VHIT-PKVD	0.516877893358469	0.5056176446378231	0.5057916641235352	0.4450247772037983	0.4309546686708927
TRIAE_AA1878590.1	ATTM-GTVA	0.561847373843193	0.5979347750544548	0.8090822473168373	0.6094596236944199	11.320670306682587
TRIAE_AA1879910.2	HAVT-TAGP	0.5755893367562914	0.6079716944336978	0.4261113020295434	0.5242932470924596	0.4884349229491619
TRIAE_AA1885930.3	QRYE-VAGG	4.059488222431185	0.9417394384171566	4.501864486090668	1.082214603595998	4.595671858674539
TRIAE_AA1896600.1	GSQV-EVLR	2.04687195739889	2.058724441602398	1.9922470842915976	2.0763073650693675	1.9573237813584121
TRIAE_AA1909030.1	EWCI-RFYP	0.5062877051532269	0.38179551623761654	0.4299776963889599	0.43356215581297874	0.3686150126159191
TRIAE_AA1910710.1	RSGG-SSSG	1.4109216662885815	1.5789147239397594	1.291782598667246	1.2776463870781	1.620624052383568
TRIAE_AA1914080.1	TRNL-LSAL	7.654053244931127	7.378416851076391	32.6450171203504	7.460196086238753	7.726795465129211
TRIAE_AA1922930.1	ARPT-LDDV	2.4596866876967325	2.2034643419455993	2.3367248512685475	2.20877951926939	2.252911964188447
TRIAE_AA1928350.1	QRAA-YEEI	1.6586065330820918	1.170937558184567	1.3039543829996185	1.6092888393720581	1.127293677084439
TRIAE_AA1933690.4	GVVG-GVRA	5.279406209857105	4.825079754240255	5.163922298266055	4.223490975592265	4.640461494519485
TRIAE_AA1948820.2	RKTA-DANQ	1.2895279720067627	0.3468405572489734	0.39330931480759673	0.38991979648773817	0.3344722236289759
TRIAE_AA1949670.1	ISFM-GVGG	6.6335803083680345	5.7177218198776245	5.922019891210947	6.853189818471897	7.471178828653591
TRIAE_AA1950750.2	MWAI-THDP	2.046265125274658	2.3961616158485413	1.9391732811927795	1.6769458651542664	2.0009450912475586
TRIAE_AA1950830.2	SGCQ-FGDE	1.7672025244625065	1.8271823511258858	2.148654304221252	1.9910331412211946	2.0065730062478004
TRIAE_AA1951780.2	LKKV-AAAN	0.8810792428306409	0.7054675651087137	0.6846831673407422	0.8399550920629204	0.8853346375289808
TRIAE_AA1952370.4	ASSN-YKAA	9.690002050478961	9.780023518942063	16.32244516876943	15.813525914123824	9.698998706382019
TRIAE_AA1952630.1	CDTC-SACE	5.323302617524498	3.105118526144188	3.33194109282189	3.2381446174958537	2.843309562981897
TRIAE_AA1961410.3	EPFG-CTEM	2.5708010892319497	2.646808596858971	3.407034257951408	2.7864803915186105	2.8205825948982124
TRIAE_AA1969290.1	PHHP-GHRR	2.445190671178171	1.9872028071440058	2.8168567623370597	2.7270470261802893	2.7122047330777885
TRIAE_AA1970410.1	LRMD-IVGE	0.3751694422834092	0.5340595801895922	0.4621203220716507	0.41358032139469	0.3273096857962315
TRIAE_AA1972720.1	GGGN-GNNG	4.096123231733071	3.694946897588514	4.4219868218464935	3.471860523957938	3.991016307033734
TRIAE_AA1974510.1	SPQS-LSQY	1.7488994232120754	9.440542829170132	8.551243580499323	1.6654557806472923	1.455791415086735
TRIAE_AA1975260.1	SPSE-LKPN	1.5945783209896716	2.719687374390613	2.677663589294748	2.801392875594705	2.625311364727037
TRIAE_AA1991270.1	EKRE-GICF	13.895965318059325	2.715417802333832	14.672684338745334	13.677731797744629	13.917636314987606
TRIAE_AA1994040.1	SRPP-SSST	0.23453220713474107	0.20569612449919888	0.2521581983810607	0.2733082084466701	0.2694872749443961
TRIAE_AA2001810.2	IPLS-DDHK	0.6187773570351941	0.6994033242829758	0.5321865530181783	0.6575680573247478	0.5998380828500789
TRIAE_AA2006550.1	IIWL-GAAG	1.3430888056755066	1.6748110055923462	1.6336382031440735	1.7610813975334167	1.5749298334121704
TRIAE_AA2017530.1	LALI-TADI	13.883695006370544	11.10500156879425	16.03493571281433	2.136367678642273	2.223480189558666
TRIAE_AA2032450.1	DRSS-PMVF	0.9474583023279547	0.8637794559807859	3.4698489904403687	4.4083526439822736	0.9450534593247051
TRIAE_AA2037580.1	SSSS-LWYE	1.8826788067817688	2.2009646782122116	2.054552504475529	1.517443835932181	2.0822375367837918
TRIAE_AA2043230.1	SSNP-SSPV	21.365010142903483	21.290844093378787	21.606283224694636	18.258333705978785	3.983745922190076
TRIAE_AA2048490.1	KSII-SSLC	5.070439861909659	6.521947070783956	147.38484075752746	117.72741327859492	7.230379678268804
TRIAE_AA2049130.1	SECI-DVSN	2.316454912296509	14.25636316730084	15.383108655836443	13.99913850808329	2.866459493481118
TRIAE_AA2052000.1	NAAT-AAAS	2.9409846892865708	3.0253954265722127	3.380061161141035	3.0541552062197175	3.1514235771611965
TRIAE_AA2056930.1	GHMA-GDPI	22.26720767173449	19.089718804296066	7.058651541012556	6.028869433655878	21.18208672046856
TRIAE_AA2063010.1	FPFF-EDKS	84.50915836118322	84.65190618853732	24.753096588217414	79.4968493708731	85.35121243198752
TRIAE_AA2075790.1	DSVG-QLAG	0.35048220679163933	0.37700069323182106	0.39142117090523243	0.39926400035619736	0.38175274059176445
TRIAE_AA2078630.2	HDLH-IAAY	131.90155287201128	17.38234199608948	144.6917317247771	159.92071773411644	141.2975857670256
TRIAE_AA2081740.1	CATP-PDIP	2.1216286670055506	1.9674235582351685	2.014109375431371	2.1725058061594735	2.306862279578986
TRIAE_AA2097400.1	GIGM-LDVL	1.7406122958687347	1.9779336921032526	1.8544000074835807	1.220984806504069	1.954145159938237
TRIAE_AA2103040.1	VTGD-DVRV	1.2216587662696838	1.2133695781230927	1.157449185848236	1.2513900697231293	1.0944011807441711
TRIAE_AA2124570.1	GVFA-VEVE	2.5335644255605887	2.0046908919304083	2.5040058380140273	2.0810450477481686	2.289914311475705
TRIAE_AA2126890.1	SFVM-VFDD	10.569759183691318	4.1210585832595825	1.922226966111771	1.8347523947879913	4.040472865104675
TRIAE_AA2129400.1	SSYA-SSNG	3.225153297185898	0.41250820085406303	3.4278058111667633	3.3502041399478912	2.6562464833259583
TRIAE_AA2135410.1	AVSS-ACST	3.888514280319214	3.7693869390259676	3.5504122218909844	3.85204017162323	3.7899622454813575
TRIAE_AA2140890.1	VALP-GIDG	1.0877269506454468	1.6163464466755437	9.256303772221852	1.7071142721077581	1.510836186881161
TRIAE_AA2153460.1	AKRL-SSWS	0.6375956452918459	0.5709061067037129	0.8172104595611824	0.67253430671554	3.01056046380636
AspN
Protease	Non-specific end of semi-AspN peptide	Hyperscore, 1st biological, 1st technical replicate	Hyperscore, 1st biological, 2nd technical replicate	Hyperscore, 1st biological, 3rd technical replicate	Hyperscore, 2nd biological, 1st technical replicate	Hyperscore, 3rd biological, 1st technical replicate	Hyperscore, 3rd biological, 2nd technical replicate
AIG90425_pep_chromosome	LPVE-EQIA	130.92676289824914	15.942333853113045	2.6959301501190156	2.0481903671734254	115.14696298014354	147.13917014921176
AIG90436_pep_chromosome	AAAN-RVAL	0.8453868627548218	16.008107364177704	281.7738702893257	0.41137973964214325	0.845689594745636	0.892635315656662
AIG90436_pep_chromosome	AGTC-EEMI	0.35652374289929867	0.6520249843597412	0.6192769892513752	0.7628904283046722	0.781280167400837	0.333565765991807
AIG90436_pep_chromosome	LDLF-EEGS	0.42560133521477117	0.5902369226574111	0.4509803541004658	0.584429634788105	0.5347752632740687	0.507685934900898
AIG90436_pep_chromosome	PELA-AACE	0.5194084011018276	1.2273218929767609	1.1669397577643394	1.2399666085839272	3.5413896292448044	15.079792141914368
AIG90436_pep_chromosome	RVAL-EACV	3.9878494494573826	141.7070114354234	4.265496210211072	4.266467570674644	3.801806151866913	3.6859119683504105
TRIAE_AA0012410.1	AKVW-ELLH	2.7057065963745117	2.5337365865707397	2.447811484336853	2.7049983143806458	2.8574999570846558	2.853293538093567
TRIAE_AA0021310.1	PNSR-SSGG	2.3106296747929433	2.418818598364962	1.3856650292873383	2.2678978890180588	2.448093725835437	3.1585099030272383
TRIAE_AA0025390.1	RVEP-AAGG	3.1759820438003175	2.8104228166576717	2.8695093250661823	1.9131299257278442	3.0470076078437867	3.284244481743207
TRIAE_AA0046950.2	AYGA-FCLE	2.89440363437486	2.5857959389686584	2.858674936539421	2.3932929039001465	3.007983592259522	2.863775308091694
TRIAE_AA0049980.1	VDEV-LLVG	0.3438775752023893	0.27291037142276764	0.34494424557004255	0.3099325936423599	0.3639613223353672	0.35880839534070785
TRIAE_AA0073320.1	EALV-GDKV	1.7404266556848982	1.9415876477430734	1.8850906207652567	2.1086137243340017	1.920459829225703	2.0644237548997717
TRIAE_AA0083720.1	GASL-ELLE	0.5626330834313744	1.95074562728405	2.7341072226109535	0.501978970401945	91.13057255744934	1.9755144316070687
TRIAE_AA0090450.2	RVLQ-VIRR	1.3997931629419327	1.4322787734565987	1.4589366093277931	1.4661820053008774	1.6708683692265214	1.5662128776311874
TRIAE_AA0122280.1	LLPE-EPHG	94.55458402633667	6.109469747865041	28.07630807161331	2.5522033274173737	6.727586731635902	6.930289044810195
TRIAE_AA0127320.3	AATK-ELLG	35.360055166949635	19.131770666119085	14.175562362289792	117.99533764325054	121.20762791462914	37.377395212178186
TRIAE_AA0157860.1	PMQR-QNLL	1.8545088171958923	1.9733471274375916	2.2277979254722595	2.3686885690199944	2.1168617606163025	1.8552095890045166
TRIAE_AA0166360.1	YKEF-FSWT	2.5541796436819073	2.996376297762939	2.7486500606205864	2.502024569932196	2.2566472344615747	2.7878732089832527
TRIAE_AA0170390.1	FARH-GQGS	0.3111046552658081	0.2589203789830208	0.31657919685247765	0.2555386945605278	0.2465900033712387	0.3034265221740693
TRIAE_AA0179160.1	IPRP-QGNI	0.36209383606910706	0.38313567782993496	1.9359717965126038	2.0187832564115524	2.05755852162838	2.2038771361112595
TRIAE_AA0183780.1	RRVA-RRAG	2.1413530111312866	0.42717072553932667	0.4202686082571745	12.957867980003357	2.2138999700546265	1.8100720511998423
TRIAE_AA0195450.3	SNPL-LLLM	1.2578506171703339	8.776751160621643	1.5484360456466675	1.405087798833847	1.7325595021247864	9.132411181926727
TRIAE_AA0204620.1	HVNA-LLDY	1.6401767004886811	1.4229304433468382	1.4452653519545438	1.4504460767549063	1.3030474512083807	1.8428713498722153
TRIAE_AA0211780.1	VPPS-ESKV	6.628674101967585	5.164710874352126	6.851039471437762	6.668180378870622	5.926869432766969	5.60636033002732
TRIAE_AA0218830.1	SRAF-PENA	2.031840008024663	1.9645301513748046	0.45890510328929307	1.7925506163902543	2.0746023223509407	1.8069010823965073
TRIAE_AA0221480.1	ADPE-ETNI	0.3926101184202375	0.4359634093668817	0.3771688601758746	0.36057165256407	0.42200559845206975	0.44242745281216284
TRIAE_AA0236950.1	SRPT-ASEL	10.55101454257965	10.449627935886383	10.095753371715546	9.001843929290771	8.77865731716156	9.501018226146698
TRIAE_AA0254850.1	SLTS-WHSG	0.2238866366551735	0.2013496035215787	0.2123681822006513	0.23472244292497635	0.1971055438022279	0.2024664529763474
TRIAE_AA0266260.1	YLFP-PNHH	0.9969612329380748	0.8910007169756733	0.8922968051369605	0.9255299560501205	0.8946642221378008	0.8945169199101014
TRIAE_AA0275710.4	KTYM-EVKG	0.6669622193209351	0.7121957952611794	1.6860022846104439	0.7436311366301711	0.7917250775994907	0.7895263035767828
TRIAE_AA0279110.1	FNSG-LSVG	52.87931377704355	9.333451918458685	2.9875290543255613	49.342651066711085	4.110650902197413	21.941013532374473
TRIAE_AA0312790.1	IPSG-VADV	90.5531910915952	91.82357191003808	97.14607800800664	118.95495297492462	82.41837279438481	86.87139576582284
TRIAE_AA0319670.4	QHLQ-NSKL	3.868653282523155	3.7455976009368896	3.630385637283325	3.9982885122299194	4.146710157394409	3.7962770462036133
TRIAE_AA0326140.1	YMVR-ALKK	2.828261375427246	1.099373996257782	1.6777916550636292	2.1226744028604108	2.0272157192230225	1.8009341955184937
TRIAE_AA0332820.1	GISS-REDL	31.096668520615943	25.20497339576857	100.48033542544405	0.44978708017645863	0.34438051410490605	28.719199127544147
TRIAE_AA0345270.1	HCFE-GPEW	1.3666377067565918	1.459340125322342	1.5525153279304504	1.4439875185489655	1.4633869528770447	1.4093213975429535
TRIAE_AA0352860.1	VPCL-EFSK	7.128648571159948	1.687761940663878	1.6581338489305852	7.031793461000911	6.858585253602671	1.668124588124813
TRIAE_AA0352860.1	VPCL-EFSK	1.2570115053399809	0.4757183063775301	0.4926518015563488	1.1219813972711563	1.6987019777297974	1.1843430921435356
TRIAE_AA0360890.1	KKQP-SVHL	6.396278594730588	124.32314310788809	125.14242818319448	141.54778509819906	107.9443181981324	114.6624550494551
TRIAE_AA0369070.2	DPAG-AFRA	5.531922328927791	5.875896302535788	5.306225062388243	6.537409403963742	1.7073437549260397	5.332634567923721
TRIAE_AA0371780.1	LASL-LRRR	13.32701951265335	12.027823850512505	11.988736018538475	13.89294795691967	13.329493179917336	13.605835363268852
TRIAE_AA0378600.1	TVVF-LSFG	3.386831746396603	1.650661826133728	2.0048009008169174	3.218060630079076	2.9927329924311357	2.8305190354585648
TRIAE_AA0388910.1	QENR-EAFA	15.033979498453615	113.85901421095821	860.6403111517013	87.68697987127402	14.926454172415495	90.24147080450804
TRIAE_AA0403360.1	YGLL-ESRA	0.22217753606621388	0.20734390666528968	0.1949745319200596	0.22189823486034294	0.19656265416267676	0.22059198582560757
TRIAE_AA0408400.1	SPGI-VPSP	5.039404571056366	2.0603647381067276	1.4049483239650726	4.277049288153648	3.192864328622818	5.2088936269283295
TRIAE_AA0424600.1	ISLD-LSCG	0.6181181520223618	0.6926011741161346	0.6628545261919498	0.6914494223892689	0.7264342680573463	0.6462449803948402
TRIAE_AA0430590.1	SNIL-LTGT	1.4897461831569672	8.604867160320282	8.83835256099701	1.900518536567688	1.756413996219635	1.4213711321353912
TRIAE_AA0449890.1	DVTL-QPAL	2.9424962135591666	2.857447365816912	2.447497992268758	2.6392427553861024	2.8938409389023554	2.6090759712024876
TRIAE_AA0465770.1	WIDS-PNSW	2.4177861759432187	1.9530059919461433	2.350701437359992	2.3698860362100773	2.344973823206249	2.766783734247181
TRIAE_AA0467670.1	VVLP-GVAT	1.2669104263186455	1.4837341457605362	1.451500564813614	1.2207054421305656	1.7451085522770882	0.21976430900394917
TRIAE_AA0482170.1	SGPI-KLFC	0.32409181484222493	0.21274325996637344	0.3042574919072587	0.33663807698571485	0.30512414492620277	0.29040007448094013
TRIAE_AA0487930.1	FKRL-QLVE	0.3763035746223582	0.4001540437843508	0.40201642253040143	0.4096026373685846	0.36793958080792244	0.39645785201396283
TRIAE_AA0525550.1	RQIV-NDYK	3.519227530762827	4.1548944264650345	1.4937118515372276	0.8020503898474134	25.629012549457297	1.9375593066215515
TRIAE_AA0529920.1	EFGR-WQLR	0.8634311556816101	0.456439845263958	0.29420123994350433	0.8090801909565926	1.0036869943141937	1.0012927651405334
TRIAE_AA0532050.1	AGGE-AGSS	0.6099806427955627	0.6674907356500626	0.6879673004150391	0.7345932573080063	0.5674300342798233	0.7840277552604675
TRIAE_AA0536680.1	LGIF-HSGI	12.362841546535492	15.54670786857605	17.76680206997014	3.0407023429870605	16.241086184978485	13.318075838449918
TRIAE_AA0538710.3	LELE-LDLA	2.340677797794342	2.3371599912643433	2.098787784576416	2.327301800251007	11.7189359664917	2.7242671251296997
TRIAE_AA0564190.1	GGAP-ESLP	3.6652700006961823	4.615901245346409	4.702648453310518	3.899200432563396	0.8830393338267652	1.006838008761406
TRIAE_AA0598720.1	QEQC-NGEP	3.571976948931839	3.7283550848327156	3.4599339960049615	3.4256660046107235	3.688122315070732	3.6870156218865873
TRIAE_AA0612400.1	RAMS-WGFI	0.8702544271945953	0.9461308121681213	0.8340154588222504	0.7571178674697876	0.840462327003479	0.953772246837616
TRIAE_AA0627000.3	PSHH-TGGD	3.0219185051695576	3.077894387331022	2.5847473092665765	2.748822617511002	2.9656210475167395	2.7687022877906333
TRIAE_AA0643810.1	PNPL-PVSD	1.753614362151762	1.755966148080145	1.875855094908434	1.8336983427471603	1.783022218264056	0.5614408912684801
TRIAE_AA0644820.1	PTPA-SNKR	0.2770797610282898	0.2686517760157585	0.2706589549779892	0.2858765721321106	0.2693450301885605	0.2834983319044113
TRIAE_AA0649530.1	TYRD-TATG	0.4887677648609649	0.38863786670700734	0.48043038330069177	0.4125221870503839	0.4353037196354236	0.42308628840887336
TRIAE_AA0659470.2	AAGS-GGGE	5.133012314619429	6.343246737055669	1.4604005868339534	1.157576009631157	1.4764034875812522	1.3816155183559458
TRIAE_AA0685600.1	TIGS-IHHI	1.0132458060979843	1.1992271393537521	1.2234982419067246	1.0824347287416458	1.3722649483338274	0.9817189425230026
TRIAE_AA0690410.3	QDSA-SEFW	1.9701721558966039	2.3195271279802934	2.252759817104414	1.7885719328309007	2.3724631169930177	2.3085534729492805
TRIAE_AA0722240.1	EFHI-TTIS	1.7484499429272125	1.9286129336290871	1.9391726161659226	1.8246631479470496	1.4499063516423862	1.4115072336823884
TRIAE_AA0733070.1	SLAH-EMRY	25.386372364391114	2.854932094347707	1.6744398772716522	0.4658316783607006	0.6791820721430553	2.7198116219411066
TRIAE_AA0740490.1	EAPK-ATRN	1.788826112882703	2.088238200651875	1.4675910931633271	1.7529103253649434	1.8673930351425594	1.9379223743926384
TRIAE_AA0752070.2	EIGS-WSDV	2.394917324975181	15.445115019404364	4.592990278557691	1.880729532995216	4.264863446213176	4.572649577593148
TRIAE_AA0763280.1	GLSV-LHIA	0.2752837268165227	0.29489552356796006	0.20631926268510106	0.34279809011490725	0.28286176550909675	0.2535235771325951
TRIAE_AA0769870.1	AAGR-HVDA	2.6723616879252305	2.193729822808743	2.1248048887319566	2.657271973007042	2.630950462481277	1.6153642310118004
TRIAE_AA0781070.1	GAAT-YPKA	2.013713300228119	1.550003707408905	2.0378494262695312	2.221480965614319	2.311064600944519	2.567851424217224
TRIAE_AA0790220.1	IDLP-LQVK	12.605778244595033	14.735618901809408	12.313862342791365	14.294075742369031	13.38593974079593	14.269742887155521
TRIAE_AA0799130.1	MRNL-NSAL	1.794424295425415	1.8423009946547166	2.311043545603752	1.739460602402687	0.7285377681255341	1.7093469947576523
TRIAE_AA0808650.1	AEIK-KLKL	4.945473074913025	3.4516556560993195	5.001356452703476	4.674160927534103	5.104103833436966	4.577865153551102
TRIAE_AA0834820.1	MQDS-GEVD	0.42677344381809235	0.4061565101146698	0.37018877267837524	0.3738085478544235	0.4222450405359268	0.3571580648422241
TRIAE_AA0842080.2	VTPN-AASY	2.2270188943513647	2.4324745553921256	2.139704460440453	2.8838375208955473	1.7436501381416205	2.214174802119257
TRIAE_AA0854580.1	NIVT-FNTL	0.7899006413990943	0.6611330864912	0.7037690229692657	0.5562720136902058	0.6327388347946208	0.6676110375311358
TRIAE_AA0863350.3	KTGF-EKFK	25.426113143784995	1.2904460159800117	104.42818677739092	127.5615894402143	137.46800268810705	141.59552593356946
TRIAE_AA0863800.1	ESTQ-IAIE	0.4429781064391136	0.4559897147119045	0.4834473766386509	0.514357041567564	0.5000182092189789	0.6416842623672009
TRIAE_AA0869500.1	QYDD-GPSL	0.4911777712404728	0.33324851654469967	0.47768381237983704	0.472858551889658	0.4754297621548176	0.4590308256447315
TRIAE_AA0901320.1	LGPL-GAAT	8.861775342385132	8.724828061263025	8.845209225486105	7.8939476635880625	10.09877898617926	9.805602300579
TRIAE_AA0903910.1	FHSG-GVDA	1.8370490805545097	1.7050455656392385	1.8279904436772454	1.7942689614549732	1.7543899317878382	1.8488282194008598
TRIAE_AA0923130.1	AHPW-SLPS	0.31176954321563244	0.3294480890035629	0.2992336694151163	0.44629872031509876	0.4992595575749874	0.3198077157139778
TRIAE_AA0931050.1	KQPT-IIFG	0.1867733036908082	0.12313770441681474	0.21133048803256232	0.16912882239208735	0.196107079950602	0.20929489130168313
TRIAE_AA0969220.1	MIQR-MGRT	2.4373269081115723	2.8881946206092834	2.603254795074463	3.100098967552185	3.3381975889205933	1.896412968635559
TRIAE_AA0969580.1	GGAA-ASSC	1.7049187706854354	1.9205644493622793	2.231496434159516	2.26812511402046	2.1148076362530315	2.1485955379839434
TRIAE_AA0973540.1	RRLV-ASAT	0.1359272003173828	0.24965456128120422	1.429666891694069	0.8636151552200317	0.479054220020771	0.5240109041333199
TRIAE_AA0975400.1	ERTF-EVAQ	39.61179658770561	18.748509251035266	20.16331136226654	118.54727156460285	14.535387754440308	18.558268547058105
TRIAE_AA0975400.2	LAVK-EAAW	44.23118563916251	7.264332213496149	45.77500200955776	8.917465947993186	8.349934754460655	7.83900733126131
TRIAE_AA0977660.1	VLWR-ARLP	0.7511856481432915	0.612621614688084	0.9455235310170693	0.6798313126088962	0.7767987449476952	0.6847889121986532
TRIAE_AA0980930.2	DGRM-EKFY	19.18313421349611	42.10630564263129	20.586617776120303	18.557719787284846	2.2214225006218946	14.61222778803099
TRIAE_AA0980930.2	EKLL-EYGH	0.43478164292517363	0.4688587895157499	0.4904342389692483	0.4487920236793286	0.4617915288562015	0.5411901569792287
TRIAE_AA0980930.4	MYNK-EENP	8.076535369534804	7.801750635189773	8.105694757303558	7.49544160368951	6.7511059481960505	43.937739589275296
TRIAE_AA1004820.1	VTPE-LSCP	5.499227617078722	4.907464908884151	5.328771604557626	4.384450684757731	10.724542374945417	5.5944564488771755
TRIAE_AA1010490.1	SIRY-ASGD	0.7295318131237086	0.673466701448034	0.7158949882954657	0.6754923895175732	0.6407759026309727	0.16110479539672934
TRIAE_AA1027110.3	KLAS-AISY	1.2738632261753082	1.2508318573236465	1.1226720660924911	1.3605020195245743	1.2660719901323318	1.1285427510738373
TRIAE_AA1028140.1	PVVS-RDGV	2.616956414753693	3.0295213495952305	2.99280241272901	2.9778378251625246	3.2439496846689897	3.054838066634157
TRIAE_AA1029530.1	IICF-ETLN	0.4553970471024513	0.47247958928346634	0.5612226873636246	0.4184087924659252	0.47599654644727707	0.5549079850316048
TRIAE_AA1030760.1	NAPT-WLRA	4.11624339685	0.7880294927576372	1.1253694295883179	1.0081642615982573	0.9870309521338678	3.3212544128349872
TRIAE_AA1042920.3	VFAA-EKEV	6.1013737860165005	6.511671228063804	5.975647775557894	2.713526791787958	2.5620840617135943	5.640244820520134
TRIAE_AA1060920.2	CKPY-ARSQ	0.8248317092657089	0.4839421771466732	0.835002176463604	0.6445491425693035	0.35721851885318756	0.5462669916450977
TRIAE_AA1077780.1	MYNK-EENP	6.696134798447368	6.565070983935546	1.2613263486591677	1.6546428130082371	3.0820905164849517	42.927762850964406
TRIAE_AA1077780.2	LSSY-EYIS	3.2406807256241157	3.06912775064301	2.9801173144358932	2.5600425748288664	3.63119146177646	3.585803040604816
TRIAE_AA1079150.1	TSGI-LYDI	3.090862182320291	3.0559186080735774	3.056948240955048	2.9913234675766565	3.059121703751483	2.9671811072439085
TRIAE_AA1086120.2	DGLP-LAIK	0.2296801060438156	0.19347643852233887	0.19786285981535912	0.21061747521162033	0.2711402177810669	0.22682342678308487
TRIAE_AA1100220.1	YVDT-RGDA	1.5783317685127258	7.474716156721115	1.2986731231212616	1.6285805851221085	1.6189745217561722	1.7724735885858536
TRIAE_AA1128620.1	TSLS-LSPS	0.560479307040825	0.5201765143484796	0.47886552251274545	0.5645367944829048	0.5265808656732601	0.5079908609115326
TRIAE_AA1171210.10	LSSY-EYVS	9.050035058466488	9.582135828992243	9.471196027690343	50.182274738053295	10.094484280160366	10.38565071997777
TRIAE_AA1171210.15	LSSY-EYVS	2.037337125107374	0.4402794417176433	2.1988046998434556	2.0736939395387077	1.916746670212935	0.47327736322046365
TRIAE_AA1171210.2	MYNK-EENP	3.789515615499676	3.2992647073083123	16.99012087451622	3.80998791321625	3.451095106527404	3.462461625156574
TRIAE_AA1174150.1	CLAR-TKSD	0.4036793733585981	0.9123985923934104	0.3292472880071242	0.3784657983478607	0.873922486655117	0.3998434022884703
TRIAE_AA1212450.1	VPCL-EFSK	2.9543938636779785	4.388956636190414	15.879480242729187	1.989984154701233	2.9337533712387085	2.180185854434967
TRIAE_AA1232130.1	REIQ-PAGG	0.3490796223811111	0.423289329156902	0.3968139037996815	0.3993052439866191	0.4265080211573097	0.4983142277232168
TRIAE_AA1236200.1	YVKG-GDVA	1.805914533243435	2.228081869875626	1.4188429713249207	1.343720018863678	0.6658962070941925	1.7658645976621616
TRIAE_AA1254810.1	FDAV-EAAL	3.171711217565452	3.3444720672355093	3.229192565446592	3.188573290612419	3.0219462396600862	3.152333811417596
TRIAE_AA1298320.1	IDID-AELG	2.945615194595201	2.71555032831537	2.292952627662425	3.025697658172763	2.811757307045248	2.8637638336731674
TRIAE_AA1302580.1	ISDA-IKTV	0.31165141705423594	0.35768417827785015	0.2862763646990061	0.4011405576020479	0.28001284785568714	0.30915131606161594
TRIAE_AA1320550.1	VTER-YGVV	0.12922110967338085	0.3567810505628586	0.1907477229833603	0.19429750740528107	0.7131300643086433	0.19355298578739166
TRIAE_AA1329370.1	ECIG-VTHG	0.6268063182618087	3.2763790304903733	0.7834309404830033	0.7440969419578295	3.5416968307964147	4.175316972240066
TRIAE_AA1344830.3	WAWR-KYGQ	0.41646154783666134	0.4006218630820513	0.3056146614253521	0.35260785184800625	0.34905408415943384	0.4193671178072691
TRIAE_AA1346720.1	QHQI-TSRV	0.41945373080670834	0.5182593818753958	0.5727051760653709	0.4178579393774271	0.578663757070899	0.48622167194777133
TRIAE_AA1360200.1	LMSG-FVIA	0.21497842516649807	0.15625273808863774	0.21870733954646654	0.22597102317396472	0.22505606481140916	0.2593858983880153
TRIAE_AA1363520.1	LSTR-NELI	3.2626858639138354	4.445124112807161	4.366466617015233	3.7600561934645524	3.3792219683102664	4.476236415962084
TRIAE_AA1365040.1	QHAA-AGGD	3.0692324296325384	3.107475757598877	2.673551380634308	2.0417599081993103	1.1513410806655884	3.0503017902374268
TRIAE_AA1369850.1	DTRY-MHSK	2.197116956556902	11.532315909862518	2.1316793203698374	2.2463743193638646	2.253876971605771	2.352559908711536
TRIAE_AA1379420.1	VNLA-KSAA	1.3004728562920924	1.23744095735931	1.4259124193625903	1.4295780541785188	1.4686662668334876	1.3577841227905587
TRIAE_AA1392390.1	PDHL-ALSG	1.2740371227264404	1.4822615667777461	1.8845554010156635	1.2246575712797532	1.799604605674733	1.1105020344257355
TRIAE_AA1396610.1	IVGF-VAGV	9.388870596885681	10.150825381278992	9.712174236774445	6.915374994277954	8.659838140010834	9.613998234272003
TRIAE_AA1407910.1	KDVL-LRFN	2.4415545612573624	2.446620672941208	2.4332738667726517	2.0604558661580086	2.2275039106607437	2.2881747856736183
TRIAE_AA1428820.1	ISAL-EEVV	148.42022047378964	227.85250148951712	6352.1278040465995	700.1887232546923	5.494106434440008	1.4581982322997
TRIAE_AA1428820.1	KENR-EAFS	103.52518225591285	888.5246788618126	93.22254759156999	875.0257068651446	102.85731756412873	965.7406902953445
TRIAE_AA1431910.1	NRQP-TLHK	1.0018406957387924	1.0125713646411896	1.0741185396909714	1.0974880009889603	0.939531996846199	0.9359981417655945
TRIAE_AA1435180.1	ALQD-RDAR	0.21445137136767548	3.975830465122645	0.82464106654173	3.377244769940817	1.1313671860741419	4.029332730449523
TRIAE_AA1440720.1	EAPA-PLTT	23.78174365540208	24.41587074805994	23.41283558647412	24.4674864889631	21.407751268622818	25.216294751978626
TRIAE_AA1454730.1	GFHL-LCSD	0.9052291910641784	0.929597036879229	0.9029743844943008	1.0446880146758066	0.9267642496145918	0.8849478576323349
TRIAE_AA1461380.3	VVEL-EPLL	0.3015796293414009	0.39371864668486245	0.3178387129866431	0.2700088282016128	0.4741811895879713	0.38419558569532336
TRIAE_AA1466960.1	PMQG-GDIG	0.6744518968903771	0.7229183517327913	0.4978833464408882	0.4130663435307461	0.612482012623255	0.5538915556750864
TRIAE_AA1468410.1	NAPE-VSTT	0.5713562166702539	0.5949567997229979	0.27922103740274906	0.8805590649415045	0.6030171208022237	0.5784450602229785
TRIAE_AA1479650.1	PLSL-AGLF	1.7048699855804443	1.235587610734724	1.4201986626793632	1.4880723059177399	1.681168832819318	1.628808617591858
TRIAE_AA1492940.2	PAVQ-ETVR	109.86382706714043	29.353204478387777	34.40370124397275	611.2888281425669	599.8524642857219	7.857553590874836
TRIAE_AA1507720.1	LSLE-LDYS	0.8003001498727151	0.8931556632344035	0.8052074164545702	0.8032996002584696	0.8398507541592455	0.8608107625016954
TRIAE_AA1550480.1	LEVV-TEAW	0.3712398741961002	0.9819546753529026	0.8639978613673711	0.2850364875664765	0.2597309175662697	1.0836860276232718
TRIAE_AA1561180.3	TTQL-PHML	1.4021170735359192	1.7688773274421692	0.8219974637031555	1.486707866191864	1.5637446641921997	1.26496222615242
TRIAE_AA1562300.1	GERK-APAI	2.240681486493738	2.1630626576187137	1.9321804643302978	2.144619889306385	2.207488418664454	2.0633353236194303
TRIAE_AA1567440.1	TEPQ-AVEV	5.049598217010498	4.54905492067337	0.8544985949993134	4.277685463428497	5.075730621814728	3.925868332386017
TRIAE_AA1575200.1	EGGP-PADV	1.6383575624615414	1.9229666789985211	1.8556602524912855	2.091358124406326	1.6502594179096204	1.6397289633750916
TRIAE_AA1610610.1	SDET-VSMI	0.48560307919979095	0.40051764249801636	0.36429519206285477	0.5543196648359299	0.42581605911254883	0.44710323214530945
TRIAE_AA1610780.1	LAAD-HPRR	0.7311628460884094	0.8634918630123138	0.6655561476945877	0.9805549085140228	0.619865208864212	0.5500655025243759
TRIAE_AA1612050.1	RPRR-GGFP	6.94967089184895	6.730329219396262	7.888281415698176	6.272840452318665	6.971921013572858	7.3680754038366105
TRIAE_AA1637270.1	DGRI-LIPE	1.5848461389541626	9.763377606868744	9.615612924098969	9.572898745536804	10.610794723033905	9.707998037338257
TRIAE_AA1644160.1	PDNV-NDVL	3.8494941952955166	3.726473456447899	3.996221768061481	3.950339451880751	3.901332935109601	3.9702583709973105
TRIAE_AA1656820.1	LALL-ASIA	1.6208090009081046	1.862429994626366	1.842402963856184	2.1216268684644155	1.946628665712623	2.1142525482282295
TRIAE_AA1691030.1	ADGE-PQGP	0.26603980734944344	0.4454902857542038	0.6004280000925064	0.32766081020236015	0.28652547486126423	0.8912234455347061
TRIAE_AA1715650.1	RAVV-LVDP	1.8808985352516174	2.0349496006965637	1.9817229509353638	1.735063076019287	1.8421472311019897	2.603430926799774
TRIAE_AA1725000.1	QANF-HKKF	5.442376563802926	21.57633278496307	5.089081631960369	22.207278577202267	4.182497579930431	21.70531975980699
TRIAE_AA1731220.1	LVTQ-RRSN	0.5544112175703049	0.603467546403408	0.6385324001312256	0.6522713899612427	0.5633064284920692	0.5437017604708672
TRIAE_AA1757720.1	CFRV-ILQL	0.4301299354429853	0.38745758794493046	0.48596705226827475	0.4702999892065948	0.4995541033044423	0.4255649709941568
TRIAE_AA1759780.1	LFKK-GVGA	1.9755220413208008	2.0450883507728577	1.5811781287193298	1.3215018510818481	1.7975862622261047	1.6798267364501953
TRIAE_AA1769130.1	IPFD-GWSA	0.9795788526535034	1.0551159381866455	0.8877113163471222	0.7341367453336716	0.7607088088989258	0.9578804969787598
TRIAE_AA1773650.1	IVNQ-INVE	3.9177379329671673	3.8632118732196616	4.936933458896486	4.229068658660229	4.440436253689614	4.650055909777097
TRIAE_AA1774140.1	KDNE-YTLV	1.2415171182426725	0.3944727189866877	0.4395079622386818	0.5448079896533167	0.28943295936990004	1.5519387591986216
TRIAE_AA1782110.1	PHQL-VPFV	94.81857119254116	82.8181239029605	86.25934029261822	81.38203195010388	92.0307732991202	87.68086241898726
TRIAE_AA1786240.1	GDSW-ERIP	7.524128560130349	8.017678271634392	1.7248561351789597	1.8755940702339058	0.6231812171340371	1.9604775317683467
TRIAE_AA1807990.1	LGYC-SAPQ	1.462723731994629	1.62423974275589	1.8577993512153625	2.5292131304740906	1.5383570194244385	1.602879524230957
TRIAE_AA1839890.1	ASKT-TRNK	7.698189318180084	45.285794734954834	7.20852255821228	7.990145981311798	7.615098059177399	7.334528267383575
TRIAE_AA1845140.1	HPHL-LLLL	2.188504732272974	1.6965080056410815	2.6405944904850642	2.170222238742277	1.8854883142091758	1.8094869518264645
TRIAE_AA1861010.2	KSVL-YQPN	1.7473690825309431	1.636861952242798	1.6573096837545636	7.624180868984584	1.535844957424302	2.999656892602278
TRIAE_AA1868060.1	DDTN-LIEK	2.0145158171653748	3.704028010368347	4.1179633140563965	3.7612574100494385	3.69283926486969	3.6760257482528687
TRIAE_AA1899630.1	RVVA-TVES	2.503359236443884	2.480386924759875	2.714913570497954	2.5542436884201587	2.9059050399516124	3.0746821987198594
TRIAE_AA1899690.2	NKTI-GDVL	0.360102060189936	0.8010356236202074	0.7663129613411777	0.8137906564387656	0.4574280175044111	0.5286997575312853
TRIAE_AA1928680.1	PLSG-EPPS	1.063083154123385	4.292558466104879	4.173301428903399	4.2320106520298015	4.260351725007048	4.44930892431449
TRIAE_AA1943970.1	WPQN-GNVE	0.58658533463566	0.48822002766062195	0.8383782148316993	0.5243632736662966	0.5740886996024949	0.6527425732096693
TRIAE_AA1954750.1	DMPS-TGES	0.21482014004141092	0.23129418678581715	0.2259744582697749	0.2019470790401101	0.22308803256601095	0.17584768775850534
TRIAE_AA1994440.1	AVTG-VTLP	0.7963278293609619	0.8408980071544647	0.8317624926567078	0.8200556337833405	0.805864155292511	0.8497108519077301
TRIAE_AA2018670.1	ALGP-LAAL	0.6200727445025151	2.22939530250389	0.6480546706076861	0.5615676291501986	0.5996681765567485	0.4606325253844261
TRIAE_AA2040950.1	QQEE-QKVQ	2.0498982667922974	2.4337175488471985	2.1523073315620422	2.086866617202759	2.442736875230379	2.4453502893447876
TRIAE_AA2049430.2	PANC-EGYV	0.5895049897588143	1.54931770474244	0.8067075016556902	0.6444612969333683	0.5828926028308342	0.6785740812326838
TRIAE_AA2078630.2	GEGN-ERRL	3.901145016285877	21.717584589625332	20.57640539635301	20.542529168925096	18.234507201163975	19.18981247876776
TRIAE_AA2079550.1	AALQ-KNRA	14.544468650839484	9.549921579689377	11.516361235889947	3.444015473127365	8.009550348017227	10.408146623830685
TRIAE_AA2092190.2	RMRS-NILL	0.36178792085199	0.38118431993535795	0.32756167555292326	0.4171659854358312	0.3605743635049048	0.3670617896487509
TRIAE_AA2120900.1	WDGL-HMTE	0.43054049475177336	0.447366065960464	0.4052104269990853	0.3229649104177952	0.37196131049642994	0.3888618014752865
TRIAE_AA2122240.1	PTEA-EKYY	9.388368036004902	25.8259534380627	9.16020449405716	0.8927808425072321	8.906935787767665	23.206104312018038
TRIAE_AA2128250.1	RVSG-EQPA	16.634492310101514	3.156264167716703	15.037452823191396	2.8157633628045593	1.7666804546155346	1.6293091792473806
TRIAE_AA2129390.1	LFGK-ISPS	1.2203318774700165	1.5343573540449142	1.2756415531039238	1.4484889581799507	2.6429994106292725	3.6897082328796387
TRIAE_AA2143830.1	GITA-VLKG	0.29481706313633516	0.372957440753534	0.3357881556198189	0.4001279647264969	0.35365637174094744	0.31231840458670446
TRIAE_AA2147320.1	KMKV-GGTE	2.051968014341062	1.762218849002247	1.9161872108003262	1.7798826153998883	1.6548620570596122	1.8180844974391484

## Sheet: TableS8
Table S8. All sites of hydrolysis in all proteins across proteome of infected by S. nodorum Darya cultivar
Trypsin
Protease	Non-specific end of semi-tryptic peptide	Hyperscore, 1st biological, 1st technical replicate	Hyperscore, 1st biological, 2nd technical replicate	Hyperscore, 2nd biological, 1st technical replicate	Hyperscore, 2nd biological, 2nd technical replicate	Hyperscore, 2nd biological, 3rd technical replicate	Hyperscore, 3rd biological, 1st technical replicate	Hyperscore, 3rd biological, 2nd technical replicate	Hyperscore, 3rd biological, 3rd technical replicate
AIG90436_pep_chromosome	WICY-VAYP	1164.6754896629488	1083.3626922399565	1184.3496022083334	1132.2688123486346	158.81373890378697	144.1539491568589	1116.4535819252494	3.5841009761687848
TRIAE_AA0000190.1	FHQA-GQGS	2.3792251352344387	12.480640291443754	13.150090037344762	10.56954031642226	2.3741439627888226	13.91260479538353	10.770114879692224	13.027816466080724
TRIAE_AA0017120.1	HSDN-LMEM	2.796528802165202	14.754888356962343	14.035662566159008	0.6162140503598559	13.78555782202372	13.974377877920174	15.070513021779197	14.42368690928372
TRIAE_AA0034450.1	AASY-AAVS	90.2187156844182	75.886791251505	74.36025467936705	83.2811863969588	63.7038450291325	83.37056080585857	75.83484014913184	61.01537027873011
TRIAE_AA0046120.1	LVSH-PMDS	1.8164222380866062	1.8271564182320303	1.8207869425759138	2.0509325291523073	1.901604909904985	2.457060027339061	2.486029695629899	2.231371205410451
TRIAE_AA0047570.1	AAQQ-LPAS	2.416262626647949	1.2939157336950302	2.419306755065918	0.32389084808528423	2.359183318912983	1.7974854111671448	1.6837738752365112	1.704051911830902
TRIAE_AA0050590.1	QVLN-LPNT	1.782101646065712	2.15258064866066	2.4301379173994064	2.330030769109726	2.1802144646644592	1.7015439122915268	2.6597344279289246	2.0056552290916443
TRIAE_AA0065920.1	VANA-AVST	1.1075220016000644	1.3139787255420703	1.3963600658810618	1.1028372064485632	1.0656532336711715	1.6668637265409671	1.5445077808044014	1.0761559967725955
TRIAE_AA0077710.1	YLNG-VPYM	2.328332277943307	2.3411476763938737	2.13587972763459	2.550315500673405	1.8879193118268267	2.0532948595214338	1.535321384687447	1.7469692463701452
TRIAE_AA0088220.1	SSRA-AESV	5.314765386128439	5.312752055058947	4.795138526159585	6.112528610499576	5.040233489267829	4.217525168810132	5.0083813958186205	4.846745224828331
TRIAE_AA0112310.1	EGAA-DDAE	8.546776302070596	8.364522927938578	6.741579225051201	8.589329357293563	8.924967025461251	8.203921325954127	8.412434442167092	8.223342040105283
TRIAE_AA0120070.1	LAEH-DLGP	4.141408803395568	4.234197125204806	1.268071174621582	1.297774767289246	1.2396725654385274	1.3899073544787737	1.3994378080911816	1.1202423494130198
TRIAE_AA0157710.1	AVQV-AAIA	3.010859672485377	2.066166496951298	2.813127245704643	2.7421618269118704	2.2039073249110617	2.6336234077277236	2.030530641616481	2.7537448170058267
TRIAE_AA0178950.1	PEVW-ELVE	16.16646511477713	3.8309050313408357	18.5455421866918	3.295521950443399	3.172039940274983	3.4562113789767746	3.281026671749184	3.1381144421745226
TRIAE_AA0192790.1	ASFI-LPNV	18.205692088009748	3.0502610391852927	2.8856173282777404	16.816853944866256	16.997226265138977	2.941933376299148	14.811877012252808	3.030879241789332
TRIAE_AA0193830.1	PPGA-SSKP	27.98144985556351	24.593433246750923	27.508630556436135	26.654774631949124	23.607667743178606	21.770501007805834	24.07388416595285	26.553715841534412
TRIAE_AA0200500.1	LADG-SWEH	1.759084170764609	1.481713537584262	1.873323375216721	1.757586387511365	1.5874085831097053	1.8344292690857262	1.867559585962268	1.6129600164560418
TRIAE_AA0206760.2	EDFA-YGNP	0.9765971929086307	3.725224465688675	3.751196085449624	8.64498423572748	0.9487110857883165	8.325748971847851	8.808325542287795	1.8119379660928605
TRIAE_AA0234170.1	KASA-SGGI	1.5564783818398196	20.20084802445068	23.18532964869794	22.264515337573854	18.43294505776793	23.109734944978346	22.264848675006654	21.20095303400337
TRIAE_AA0253580.5	IIAT-PGLR	0.5852729491889477	1.797067721973392	2.8536094576120377	0.3965899843976936	2.7349897921085358	1.6709305519708317	6.25483238697052	2.6217212677001953
TRIAE_AA0266530.1	QRYD-NEYR	3.324960708618164	3.3433450410992975	3.496597756974844	3.3968595564365387	3.314167767763138	3.0738280064869854	3.447631815103919	3.2462627832883406
TRIAE_AA0266530.1	RGNI-NRNP	18.306603061485006	23.89471755092106	20.99725807457413	21.445033065229318	21.97565648453153	19.89009155912161	19.908455007041795	21.68819386960037
TRIAE_AA0287480.1	SSPA-PAPA	1.359069469565204	1.689013301101941	1.2336808776562411	1.3725673023333156	1.4272769175136364	1.3974807308554473	1.2944731589386826	1.5023208991830104
TRIAE_AA0293100.1	RGSP-RALM	1.9123572661521178	2.457509994506836	2.4429683043988994	2.792284682393074	2.585913598537445	2.372093041247444	2.039744585752487	2.171076536178589
TRIAE_AA0293450.2	RLGM-RVSS	4.241691844888754	4.224206075427114	4.125840259732991	3.9505426624064635	3.9644821759297293	4.225509756207061	4.253139092656436	9.510018679355142
TRIAE_AA0299380.1	MTTT-TVDR	3.1727777034927898	2.9222647100687027	3.351521854442872	3.592988630552938	1.5254393219947815	3.410852989762718	3.3580288083180396	3.3413706563040333
TRIAE_AA0306860.1	CAPV-SDCV	2.531311229745639	0.5035250602306841	2.672673286819388	0.5264068344841965	2.7739612221678165	0.4431771219551227	2.7721298533730487	2.615875462901152
TRIAE_AA0319330.2	DHYP-DLVE	9.36162382364273	3.1149814277887344	10.681005120277405	9.630981981754303	7.894662916660309	2.0965803265571594	2.336463376879692	2.1489400640130043
TRIAE_AA0337020.4	NSSF-DTVV	3.4733510434268924	2.8642683197134704	2.2168829831030483	2.489729303610673	3.0300477620021713	2.3796306897688337	2.2116915219806588	2.0907248892235835
TRIAE_AA0345260.1	EAIY-FMQP	4.908072843501226	1.3926598656988762	3.4932486712932587	1.5915641352665362	1.3943627178668976	1.5553782966827525	5.3017208949984544	1.4713410593734815
TRIAE_AA0352660.1	DKGE-PDQE	13.765904132537248	15.033897789176478	12.603796829282013	14.747918622750815	14.229526326829406	14.989330728804518	12.242026107391698	12.432569666188044
TRIAE_AA0361580.1	VTST-LFKD	14.166351694619262	14.950415189300747	15.800297806584078	14.532428976152914	15.908918646219554	12.122109224891718	2.6842368602524367	15.179845412133076
TRIAE_AA0364410.1	NLKG-DAAT	2.4938993417351494	2.789532814164065	2.555253009341134	2.7883831817385745	3.34950314039995	3.035789355318813	2.755616245438313	2.9488317782278073
TRIAE_AA0371980.1	AAML-PSEF	38.04447478765725	16.531457110144242	35.64942944574716	6.14898780263065	31.406326824944966	16.03372429707288	5.8177197481352	6.483111492373707
TRIAE_AA0386330.2	ERAA-AAAT	4.046910792589188	7.55838394612401	4.820106489213297	5.764129799614764	15.536384582519531	6.702346197749046	21.74124240875244	18.4524743574057
TRIAE_AA0388100.1	VTDC-VMST	3.1827806632826103	3.2577830112097512	2.8061448791936483	2.8269617585812026	2.8852940583575797	2.862177066918166	3.0221615677723124	2.9457805660187546
TRIAE_AA0403290.2	GGSN-GGSD	0.5701100914063695	0.5565512106715	0.5406760021279938	0.5276142478863476	0.5302434382894468	0.5477862365887802	0.5059061504753856	0.4563878895639032
TRIAE_AA0405720.2	VEQF-LSGV	4.395839437512839	4.683404691718996	5.030128453285253	4.577793858834871	4.19256981106788	4.3222005461904525	4.616341713632879	3.7915970781431074
TRIAE_AA0422760.1	RFPV-FEVK	12.461386643864977	11.84150668240455	13.160769939422607	14.41295518601589	12.772732800616582	12.593989995601142	12.735949550474992	11.198455095291138
TRIAE_AA0466460.1	LPSF-EIPT	3.338759002880817	3.3659815636420127	3.3185011812841414	3.2486535418997744	3.5633094628618744	3.834648778966505	2.7777088398824015	3.548495557069169
TRIAE_AA0479580.1	LAFG-AGAA	3.03279482728035	3.1075319051742554	3.0321178436279297	3.1200428009033203	2.9538137912750244	2.9816858768463135	3.292937994003296	3.144710898399353
TRIAE_AA0480290.1	VSGM-CDRI	6.6926126802210195	6.426298941745108	6.385774638998503	7.015522280731208	6.545711902113714	6.625410013565544	6.722433726315689	6.795205357207555
TRIAE_AA0487010.1	DVGE-DDVR	16.922530231905057	17.79034429477702	17.051637656024784	17.866412031109512	4.44627639123485	18.48994128597881	19.21920603489194	19.36068870959223
TRIAE_AA0540410.1	RPSM-RTAV	1.491064041852951	1.6678067967295647	1.3981444537639618	1.4112447202205658	1.2812881171703339	1.319335788488388	1.4645408391952515	2.2526653558015823
TRIAE_AA0548850.1	AAAA-APLP	24.490403296643187	28.58897765797886	21.731110745648664	27.79504567922255	27.701840622264818	26.11967707709015	29.900548213193368	27.848005949701427
TRIAE_AA0597210.1	QNWG-KYIN	1.60636568069458	1.6481893658638	1.0422058403491974	1.2056254148483276	1.410648912191391	1.2274805009365082	1.196208894252777	1.4500584304332733
TRIAE_AA0630700.1	MSCP-VKKA	3.608932802422318	3.245019550291553	3.127341939812813	3.4860488651046486	3.5230812265306906	3.360746058112329	3.5176133329863726	2.899082950152233
TRIAE_AA0633520.1	SILL-VEDV	8.307212435021349	7.935721600203417	3.5454187786959723	3.7283485950790176	3.5334319015323303	8.274492931509128	5.386492188471367	7.376283660028298
TRIAE_AA0638970.2	KYGF-ASAV	0.3476412723284104	0.36876742981057553	0.38647742861619905	0.3859267977305251	0.3791157650981917	0.3907234626625802	0.3750426416562369	0.4231074740213117
TRIAE_AA0645940.1	PRAA-AAAE	0.839988224208355	0.9990382790565491	2.008695602416992	3.5683919191360474	1.8049514293670654	3.0638469010591507	4.609708249568939	0.8786133974790573
TRIAE_AA0660970.1	NNLD-VDSH	0.26864330962003247	0.2930333982829677	0.29292915441083683	0.5691820785661501	0.2771716728661154	0.2653666961193868	0.2384744526511436	1.0184769382861973
TRIAE_AA0678970.1	VNST-MSLS	2.1457831721430534	1.9921571573376367	2.142459195428179	2.0147055508138623	2.5131144186729935	1.8040285984631463	2.1684548707893656	2.08891857622615
TRIAE_AA0679990.1	PVRC-CKVT	2.1408371329307556	2.195307433605194	2.040040969848633	2.1891531944274902	1.89401113986969	2.241690471768379	1.9937984347343445	1.8772503733634949
TRIAE_AA0692170.3	GRLL-LFFF	0.7255808338522911	10.124838531017303	2.2889558002352715	1.9112199023365974	11.226710379123688	2.4960560649633408	10.1148242354393	10.82394129037857
TRIAE_AA0694960.1	HPQV-QANE	22.595837445876615	19.502073177081044	22.040523603882125	23.971648094054565	23.61511786179594	22.073449974114155	25.404673695204025	22.470869542311185
TRIAE_AA0698220.1	DARL-NDLK	5.828125564844448	24.804357192427588	1.74574304982441	5.6565453747676795	6.142806419201889	5.899407291482135	6.5060792979855515	1.845561635605817
TRIAE_AA0724690.3	AGTA-TGNS	6.869911558265968	5.858277914979988	6.708495877019784	6.645046362561676	6.773208140245902	5.279946118259447	7.583141661254295	8.127963717341379
TRIAE_AA0743270.1	EHRL-FLKG	2.6943343981873005	2.5479814162006846	2.9531385411073403	2.399205494186214	2.5471921196224283	2.54425465956504	2.510444779300589	2.7573981698778267
TRIAE_AA0747940.1	NTVV-SAMA	1.9667355985013555	2.9088538589863155	13.342187051214953	2.3807321931444974	2.176931322394421	10.78766405582428	2.472985757341792	2.317794024372049
TRIAE_AA0751000.1	DLGV-FSRS	0.30865852243966296	0.20831637407732384	1.6760596091263409	0.31388816650320284	0.32059577974692827	0.32837987962767357	0.2933161344283907	0.4128632237006555
TRIAE_AA0753710.1	LYTL-KGVF	2.3420784052417907	2.377114864498744	2.3272164925170062	2.5351108194657845	2.3494519632420054	2.1434688142021026	2.4173918350665495	2.489668423668604
TRIAE_AA0779230.1	QHIS-GNSQ	2.093219518661499	2.036463439464569	2.0402256846427917	1.8961324095726013	8.826983571052551	1.8811935782432556	1.166754126548767	10.936236083507538
TRIAE_AA0793160.1	VLVG-EGMG	2.415620680629098	2.601217330611828	2.8543125664975455	3.219463191048468	14.508295249712933	2.8449200714818557	2.9142724927728003	2.645844823323462
TRIAE_AA0794790.4	PKPN-PDGA	1.5135498046875	1.8740739007191736	1.590130627155304	1.5744155645370483	2.0467434525489807	2.1030580401420593	1.6303319334983826	1.6706897020339966
TRIAE_AA0796370.1	GWFL-LVLI	17.720517462827267	4.052062065142613	19.078486429243274	16.488630315974678	16.480522764181313	14.139824327995957	15.633244515948043	14.484795419579816
TRIAE_AA0814270.1	FICV-ASCE	3.2480888944372275	3.6454149078061424	3.146880503823694	2.8868220448493958	3.4729019947691606	3.4727071871786688	1.9111504554748535	3.5786994645966024
TRIAE_AA0850230.1	KRRT-FSFD	1.9391759795698906	1.9456341902247147	1.9628694827395576	1.6986584980907806	1.44981837544622	1.9828100661133727	1.9058362261546193	1.3886929240029557
TRIAE_AA0853510.1	VRLE-QLNR	10.508853774040045	11.420334563074336	10.619397768996482	9.959936057372065	11.701955145071706	9.50341890737339	11.510965810408887	9.562554359436035
TRIAE_AA0868740.1	MLPV-TAGA	6.155902057209536	135.58621209776658	21.52768904236083	5.691558693287877	29.46419072300174	21.30223764254948	32.60973467516397	22.978232960567187
TRIAE_AA0873410.1	PCVG-RHMG	1.4235078982405893	1.481742047319516	1.2304563028746576	1.1900604470124638	1.106756306153478	8.559418547905208	1.3285852243675478	1.5417027318745287
TRIAE_AA0890530.1	SMHE-YLRR	84.38503232620097	43.53288531303406	90.22957229226336	100.1204509060961	86.74111084121637	81.9022371059352	83.72813651913755	75.45777614579865
TRIAE_AA0904770.1	GNGV-GNGG	5.854251533746719	6.098157316446304	6.12872377038002	4.49416771531105	7.539584934711456	8.966733813285828	5.90685099363327	5.837558805942535
TRIAE_AA0913340.1	PERV-LKCR	2.2339604448274737	3.0119329630798837	2.343364022461858	2.8778615707388164	1.974701508713082	2.1451818586980584	2.3709223231638483	1.9351984713594825
TRIAE_AA0913510.1	PAAA-ALEP	1.6361625727862656	2.852239376457007	1.842995448530279	3.2238968506610775	2.5780806605173754	2.0633657707516253	1.9200438947549934	1.8340433210283118
TRIAE_AA0925180.1	TLTW-SVPN	6.820720016956329	1.240604266339241	7.924868904030171	8.131456418059393	7.415314536066851	8.204912153811602	1.4065207690000534	6.196955382909347
TRIAE_AA0940380.7	SRAA-GEVA	8.470006410436365	6.540471589876069	6.962953358482969	6.975570312776183	0.6920987963676453	5.911635766789108	5.663426891638479	5.053367066123853
TRIAE_AA0946310.2	ADGT-GLGT	10.919948378077457	8.877181287675613	13.02007339857453	10.826961502084833	11.66046573939623	10.730169549636843	9.932852117913736	10.94288656448284
TRIAE_AA0956340.1	KGKY-HIDA	2.910810345328994	2.9854052201841688	2.7432023520248268	3.2068126533892363	2.942337532258089	3.168013074235141	2.5341849243512744	2.323099111146634
TRIAE_AA0962510.1	PPGE-ARNL	0.7286471784665527	0.7417437820737782	0.691853446636913	0.7035966183594198	0.6682110309718817	0.7309691925423174	0.814637903298953	0.6517520797422833
TRIAE_AA0974940.2	LPST-AAAA	50.029446856366356	14.14112163707614	49.2118137299599	48.9785371311219	43.80036094774398	49.317285788355974	46.85608681010333	44.659125208854675
TRIAE_AA0978130.1	LPLP-ATIS	1.674947440624237	1.864696741104126	1.7850034344996766	1.8265282475151436	1.7036798000335693	1.484049528837204	2.041348106948992	1.5572712421417236
TRIAE_AA0983670.1	LQRP-SAGG	4.926528653483181	4.170842339903391	25.115396365361228	5.735894541531273	26.71239923738748	5.602764377237273	5.082783763521134	27.247002855747684
TRIAE_AA1020340.2	GAGS-SSSV	1.499853104352951	11.150264739990234	1.3586235344409943	9.991528987884521	10.685741007328033	1.5199865698814392	1.80116468667984	10.596310794353485
TRIAE_AA1041390.1	VTSA-GDGL	2.1225536303531074	2.1014497876167297	2.366235436737142	2.4257689479480398	2.151659298133264	2.20392723564684	2.2341719499001984	2.495727312420854
TRIAE_AA1044500.1	TADF-QSLA	0.40130389413098977	0.42633682376109594	0.40091728017182277	0.4785501495581283	0.40716632734770086	0.42316687468433706	0.43647424709791255	0.4587433453749401
TRIAE_AA1047980.1	HSFG-CALA	101.50182043540644	19.417745167560344	105.02403608061971	17.697948140505744	2.97738474495498	113.43373762993397	98.72508315277045	117.5053187184657
TRIAE_AA1052250.2	DAKP-RLKW	2.0192020897503085	3.0871393581667173	2.243115644195551	2.4849663353181843	2.6438612118072866	2.1494128370825445	2.2332900137115526	3.0403586353962866
TRIAE_AA1055070.1	IPFA-SHIL	3.5565289329065233	3.7633809807054552	3.3862093335780754	3.1780105985297604	3.108853406877043	3.8432534534027676	3.170609672793317	0.6687852137694404
TRIAE_AA1062620.2	EGVG-VIFL	1.472029209136963	1.6428827047348022	1.5712257027626038	1.4032321572303772	1.8644476532936096	1.9033944010734558	1.800799012184143	1.8093486428260803
TRIAE_AA1064690.1	LAKL-SELL	8.528095481187288	8.09726958532158	11.601289833804794	9.698235073121591	9.468938741811154	9.21507984136402	10.96236995282597	11.17103668124031
TRIAE_AA1078080.1	LPDT-GQLR	1.6210447934525214	3.0915782563944028	0.5663998063314039	2.772526965717505	3.286975419670719	7.595201631502469	7.337211012840271	0.6762270703911781
TRIAE_AA1081510.2	GGAM-DARS	2.065612330984566	2.3509277532323725	1.8570062756651406	1.9866738285835859	2.8774630876276683	2.2592807240389265	2.2341776042837993	2.074960552312036
TRIAE_AA1129470.1	ERMH-SEDL	4.722503185272217	4.064117565751076	1.344276640681917	4.007533435215747	1.5084431916475296	4.087190732359886	1.324718400835991	1.0366781204938889
TRIAE_AA1134770.1	DMEM-GDIG	1.0455953634080348	1.0847866888448774	1.037302849136355	0.9758956108566197	1.0653854662057547	0.9958191811537572	1.0457588251811667	1.1780768072452015
TRIAE_AA1182830.1	ARGS-GQVD	3.8581341008321774	4.241516282435096	3.5634218981857337	3.877361825906316	4.23058237650583	3.7047113225544193	3.8828554548296905	4.152665829391573
TRIAE_AA1205720.1	PFLP-TLYS	0.5964780114591122	0.5024707652628422	0.5161732658743858	0.573296807706356	0.58381362631917	0.5426626279950142	0.5964424945414066	0.5867296122014523
TRIAE_AA1212260.1	PPRP-QPPG	2.8900883678779725	2.6784561595875624	2.9673623425343254	3.2676154223832277	3.3667355376245527	2.9726593494415283	2.5565854022963577	2.806852052317517
TRIAE_AA1304180.1	AYPV-AAHG	1.0854693797773975	1.0759424054467774	1.0573752279943842	1.0950466073814424	1.1058108312209434	1.1881243483742154	1.0681921767966216	1.066517044727222
TRIAE_AA1307290.1	DTCM-MAAS	1.234629213809967	1.639466106891632	1.3803218007087708	1.254970371723175	1.2828502357006073	5.773175060749054	5.8667998015880585	4.972639828920364
TRIAE_AA1337610.1	AKRI-NSFR	18.685038883418223	2.8208253749676615	17.429768860723016	3.5534359761568677	2.4290373667936747	3.1147221496276534	3.453422728220577	17.986892271849904
TRIAE_AA1348770.1	NQTS-IPTF	12.850255201564178	89.66471070952014	84.19805326152992	12.43828420509294	94.10143966123303	92.137434117253	13.080050495017431	13.558318750623082
TRIAE_AA1356630.1	PPSL-RLPP	9.735029742254588	6.8366902810977495	8.913157396545664	6.356785196950849	8.04329133917437	6.774860107102207	7.323595817524964	5.91618770617575
TRIAE_AA1359820.1	GATG-GSAT	1.3273328844973646	1.2756951260718572	0.8839004784822464	1.1993815596627895	0.3599809568821143	1.0446355339294269	0.35140811855062026	0.7688678082392686
TRIAE_AA1361380.1	TRVW-SSGT	6.6498531103134155	5.941137671470642	6.906474530696869	45.989873707294464	29.44905012845993	7.07481837272644	39.640111327171326	5.94032621383667
TRIAE_AA1368160.1	SHLV-PTSE	14.729571678531366	11.285193686696223	12.13533899742604	11.228762107283043	9.100405262934675	12.906386354294474	12.678116587468242	13.065790344356856
TRIAE_AA1375420.1	YYLH-PDLV	2.6355736180868514	2.2634534475733012	1.7553394495885497	1.9595869651002198	2.5654681451738	2.2837983007589635	2.3174328356981277	1.7211804188815862
TRIAE_AA1378180.1	HWSE-KSLA	5.123430632824224	4.023738777668278	5.570026857251371	5.484871316314652	1.2658293611197344	4.539029869395485	4.452167280966394	4.588492604640138
TRIAE_AA1404890.1	ALAA-LREG	7.253954338652521	7.142355522770099	7.302988382265918	8.051393038672051	7.607807920767581	7.511531321932664	7.9505744016303215	7.591191405954912
TRIAE_AA1452810.1	NDAN-YQAG	1.4426168443220335	9.718903470097636	1.79989507775822	1.3265298224286663	1.6067160542301322	1.7243090206964347	1.7663551478849762	0.4979154192038104
TRIAE_AA1462220.2	AFQI-SGGD	20.376262825156246	18.635095332714283	21.908090878083325	22.25892319124188	20.327878909207584	21.75101357522958	22.108449197538935	23.18283902662033
TRIAE_AA1487130.1	RHSL-PTAA	2.6805840162974937	2.2683793008327484	2.0739210215755954	2.4866651071556944	2.6120305031085023	1.7805897951656458	2.3597489372423395	2.4830843674519745
TRIAE_AA1510490.3	VTRE-SSGS	1.599138781428337	1.3628759980201721	1.643986076116562	1.6983067989349365	1.5540266185998917	2.4480492317928464	0.803928829729557	1.872690126299858
TRIAE_AA1526950.1	AMAF-GLLS	1.6130392713859476	1.9109467417001724	2.1245794868450147	1.8310023690283697	1.8571489123742246	1.51996102038575	0.4730565934691059	1.587651733660445
TRIAE_AA1530670.1	QASH-RKHS	2.386852853000164	1.8348010182380676	2.245822034776211	2.467216417193413	2.286418005824089	2.1543955877423286	1.974721647799015	1.9512578845024109
TRIAE_AA1538890.1	LLLL-RSPS	10.819643078066884	13.124769753059264	2.121347451214521	12.934039306088481	9.484549531427065	13.772430563783363	2.3513921983510504	11.63269184928354
TRIAE_AA1548510.2	QAPS-STPR	3.210255915455797	2.628795325756073	3.664548854644452	3.556874168435767	2.957439948944698	3.554018300655235	3.3926228263353773	3.330171313241915
TRIAE_AA1557440.3	TAGV-ELAL	13.997587945241468	14.396251633379388	15.709217349114494	12.991710401695219	14.999646967708907	14.226469459771721	15.655838208036778	12.733255811963337
TRIAE_AA1562870.1	DTTS-MHVP	12.669421387273779	96.61907635301154	79.57932220524513	102.01891348098171	70.87409545039402	12.211958103736643	9.686431387156889	69.10063986166159
TRIAE_AA1586170.1	LVTV-ADQL	0.37970042042434216	15.9083076137082	1.8480503789990688	15.036354257198616	2.828170391118917	15.618032381598342	2.8842883743772445	15.72012136823325
TRIAE_AA1590710.1	DSIW-KQSI	2.800146547001922	3.4124164014823286	3.2918819649614006	3.201936975046702	2.7531891621708917	3.074982580844021	2.8638540523271154	3.6987519720937607
TRIAE_AA1594850.1	MAMG-SLDD	2.316774308681488	2.2220016717910767	1.9502753019332886	2.2462368607521057	2.314083516597748	2.2822027802467346	2.0570817589759827	1.965501844882965
TRIAE_AA1601340.1	GSGS-SPEA	3.6625756793267925	3.7996904414729147	4.635470853839563	18.96708278486706	4.146041811774092	3.5817857143141056	3.740297736419644	4.206952672886789
TRIAE_AA1611720.3	KAIS-ICAP	0.6514706835955278	0.3093667989747865	0.6932559410566193	1.810344847378988	0.5744252412439205	1.2866394380453994	0.546975469406831	0.582343953331718
TRIAE_AA1653670.2	GFNL-LTVI	19.33872876824968	4.988467565700081	9.991608649492264	14.533087134005275	4.460548615377299	16.95696229003553	17.505327750243854	5.116151241223717
TRIAE_AA1662950.2	LLGP-GRGR	14.54895212243795	2.6885374188423157	16.15349470122626	15.948684446343965	3.944184766166709	3.6170146465301514	14.21334353063592	4.554086361846986
TRIAE_AA1682590.1	SAKP-ALKL	3.1297421729881076	2.978660751913623	3.0433077014484073	3.0543888075694783	2.7719425568576903	2.8891684813999223	2.909243645048166	3.027478086073937
TRIAE_AA1688980.1	RKQL-PEGN	8.577605187892914	12.569087147712708	12.090671360492706	12.68875390291214	12.253498435020447	11.909539103507996	12.685868740081787	13.047269582748413
TRIAE_AA1706530.2	VSAD-GVTR	7.26667195558548	8.097379803657532	52.96740531921387	1.2122552990913391	1.4699250161647797	58.408668637275696	54.20122683048248	8.96066129207611
TRIAE_AA1706670.1	SSSS-WALL	4.13841587305069	4.093074649572372	4.060691177845001	3.6680775582790375	5.438108503818512	4.155204266309738	4.2183018028736115	3.8410902321338654
TRIAE_AA1714650.3	GESS-GFRA	1.6963406322021664	0.8743083811633809	1.6553354513027112	0.7245975523024487	0.6874103616737315	0.7679170077626073	0.6632106321237228	0.7029658344910255
TRIAE_AA1715370.3	RCLL-GAAV	1.915839501581011	1.6530494493512382	2.078822843873329	2.0358192843857337	1.7552759150605266	2.0468994063600183	1.8892095853722437	1.5620709807752506
TRIAE_AA1721390.1	ELYS-VEKC	13.164676129817963	12.126117646694183	13.056846857070923	7.199958711862564	8.743926286697388	13.404650688171387	13.423661291599274	12.215934097766876
TRIAE_AA1742700.1	ILRD-MVPL	6.307252490876776	6.594468498198813	5.3684670177201355	2.199070762190027	1.674856647849083	2.608128989157386	5.092326084829764	7.02276929611797
TRIAE_AA1769680.1	ASPW-LAPS	0.5765628814697266	0.7541414600568419	0.6311800926923752	0.5832554250955582	1.1797478199005127	0.6853603345803997	0.5293309465050697	1.9449556320905685
TRIAE_AA1778870.1	VTVL-APVN	4.311806412087613	0.40067226721939475	0.4217928217235558	1.3586562298834979	4.413496681939888	0.38129355623099204	1.2864788605929007	1.3992281347107343
TRIAE_AA1780940.1	SVLS-VAVR	1.7070344207568602	1.754074253808692	1.8052810443388645	1.6247041087483116	1.6081776636116878	1.7318049428058757	1.503723301955707	1.2600976899539198
TRIAE_AA1781380.1	LDGV-LNIL	13.357991874217987	2.323235772885978	13.134828233959352	2.0746658399944002	2.1554443749592767	14.813884483748248	10.915383696556091	2.3451095405974405
TRIAE_AA1787450.1	RPPP-PADR	3.024049401283264	3.047789454460144	16.30888044834137	2.4118845462799072	3.065912961959839	2.9996445178985596	16.75035059452057	3.080230951309204
TRIAE_AA1809100.1	YKFT-SFVT	7.746032994935202	8.459393496792787	9.474811106385697	8.558708093670822	9.261735906224883	7.9248323637386155	9.69288985417593	8.477926785500415
TRIAE_AA1824390.1	VPTD-AQLE	7.051562049883202	2.31971072105827	2.2841805427543473	2.1994697228093183	2.300486282659203	2.4750348118332517	7.785994332541908	29.831041835005387
TRIAE_AA1831320.1	PLAD-LGFR	2.6165082894724314	2.153159178713267	2.1051001663079196	2.1991895336066047	2.7605889634149516	2.1615672010129865	2.7958437041345974	2.403247594719016
TRIAE_AA1834010.1	FSDD-SDDD	0.44386896033994166	0.48551800907863973	0.4086469152044663	0.45612369210116355	0.46705793070241297	0.47744871107606196	0.4375116737811646	0.4032659819364577
TRIAE_AA1834780.2	ITLD-QVYM	0.9418575956792281	0.9881148717498297	1.3888944485344104	1.4288902425718462	1.0187994388610695	1.1706352936120077	0.9336432624573141	1.043821656425398
TRIAE_AA1847620.2	ATMT-YKAE	2.4725214140406533	2.4270098441781114	2.360636529646431	2.2737386268597106	2.3714018610492795	2.4527628101914027	2.6518728224966712	2.503892863863861
TRIAE_AA1849340.2	KAME-QTMD	3.865611103841755	3.7173370461557913	3.778878424732393	3.5954914979215005	4.086533382164037	3.873956083091811	3.9305874238322778	3.7913989039844447
TRIAE_AA1854790.2	DETP-VDAA	7.968082308769226	6.011923134326935	5.807002991437912	8.353585371366055	7.849150766322602	3.5230397034075054	6.845022261142731	2.8220432102680206
TRIAE_AA1866480.1	FFKG-WTRA	13.046821994460144	13.294367905693248	12.739542765714209	15.631802796721864	12.689564675067276	11.398481796302077	12.97121151797012	12.26697088196573
TRIAE_AA1879910.2	HAVT-TAGP	0.488401515060766	0.40434504183641923	0.5137628329975842	0.513754576620876	1.1868936680585418	0.42252931315544684	0.5516864045406934	0.6250905990600586
TRIAE_AA1903920.1	SIPC-SLHL	2.5701215140544074	2.6855650504767463	2.435163923779482	2.4779379721893764	2.5938707212416037	2.4281932494296563	2.7660366161313386	3.112031176686287
TRIAE_AA1922930.1	ARPT-LDDV	1.8654856633982246	2.382037024220634	1.960656108727087	2.516329657684273	2.37204150321075	2.189199220918985	2.161657066065775	2.212559210664491
TRIAE_AA1949670.1	ISFM-GVGG	5.9906328320503235	6.742276550146004	5.9698004722595215	6.7094672710611984	6.213739335536957	6.700285161306642	2.996252033160904	3.1008650555778896
TRIAE_AA1950750.2	MWAI-THDP	2.060152530670166	2.098257064819336	1.9973028302192688	1.7972128987312317	1.7186173796653748	2.33333158493042	2.157030165195465	2.3400481939315796
TRIAE_AA1961410.3	EPFG-CTEM	2.742452208142006	3.1372531077089687	3.0580352089686955	3.1683641554970423	2.8180096897904403	3.145412090499026	3.02052012030455	2.676771226247731
TRIAE_AA1969290.1	PHHP-GHRR	2.154190967198036	2.3943886535054113	3.0473994929181623	1.7760105986297905	2.688049823630778	2.630916424249948	1.8445309728578545	2.9198578201507948
TRIAE_AA1972720.1	GGGN-GNNG	0.3907585582126646	4.27787905787722	3.5966890810266787	4.20345424432897	3.7094168494213187	3.740214573072887	3.358909268620484	3.6254551792174627
TRIAE_AA1975260.1	SPSE-LKPN	2.6026527924779908	2.6647855180610858	2.6923161306588987	2.765385320404719	2.6508115351285033	2.4994162795054082	2.545605184663716	2.548093230588965
TRIAE_AA2017530.1	LALI-TADI	3.6873589798433795	19.01926863134695	20.74203599569777	2.666377365589142	15.223617553710938	2.6711983680725098	12.738964855670929	15.060201827439665
TRIAE_AA2032340.2	VAYV-VEDC	1.8131648932719258	2.1277939037337115	2.294044619628452	2.1685667698771427	2.1765356651613224	2.569289098031656	2.1483779596583363	2.7654500087486342
TRIAE_AA2043230.1	SSNP-SSPV	21.091259324749917	21.876883931344594	17.720919894261513	22.510764163489483	22.006580520798387	21.55684382900803	23.721869770249263	23.323718071911717
TRIAE_AA2048490.1	KSII-SSLC	6.267287550828767	7.937228475452665	8.751198794428161	7.528470119614709	7.4490905303007	6.818189291582746	5.5961977233058455	9.287295805109093
TRIAE_AA2052000.1	NAAT-AAAS	3.2421760884245074	3.3480284214019775	3.3465799619068113	3.5099703727447897	3.016284233993603	3.452683522588498	3.0954610246538348	3.269841315315814
TRIAE_AA2063010.4	FPFF-EDKS	91.18682699180258	29.63591959709103	87.03943337698314	82.76657787218048	173.1535421183901	88.70368875547543	85.72012189527128	88.26915782095428
TRIAE_AA2063260.2	PLRL-GVRP	3.6505106965925953	1.7705242904233947	1.757766337298606	4.881847871434232	0.785976380109787	4.53611469206907	1.595442719757557	1.3708538600928692
TRIAE_AA2071310.1	KPED-LTEY	3.01437898596711	3.391442593708293	2.716416244617436	2.697711264395161	3.2818638505325177	2.868397639636523	2.9698631920023657	2.8269327451172352
TRIAE_AA2075790.1	DSVG-QLAG	0.393624996766448	0.3650433998554945	0.36751521192491055	0.3522922955453396	0.3991527445614338	0.3536620605736971	0.37344028428196907	0.38075037114322186
TRIAE_AA2085480.1	CRTM-RAKI	6.137902334332466	6.034217856824398	6.130580440163612	6.595811203122139	6.657996878027916	6.818302720785141	2.019038423895836	6.775855153799057
TRIAE_AA2088150.1	LPDG-ARWH	3.522550987030769	3.770271492053459	3.623839153772078	3.0341184704866437	3.770942187625147	4.065865253677197	3.2762192041165132	2.4982770968373984
TRIAE_AA2097050.1	SRIL-SITA	4.586651086807251	4.617132409364423	4.6892702715891055	4.7350508189348295	4.28854879895062	4.594582339053182	4.193385601043701	4.597859243689964
TRIAE_AA2106610.1	TVLV-PGCG	2.1979115107020135	2.3627178918535865	2.1140608020141807	2.0503588740222964	2.1742602903158734	2.137727285342968	2.1887007875108617	2.2143115745961897
TRIAE_AA2129400.1	SSYA-SSNG	1.8772761225700378	2.99994957447052	3.2417470514774323	3.060141921043396	2.2877545952796936	1.9964150190353394	2.8570596277713776	3.752859950065613
AspN
Protease	Non-specific end of semi-AspN peptide	Hyperscore, 1st biological, 1st technical replicate	Hyperscore, 2nd biological, 1st technical replicate	Hyperscore, 2nd biological, 2nd technical replicate	Hyperscore, 3rd biological, 1st technical replicate	Hyperscore, 3rd biological, 2nd technical replicate
AIG90425_pep_chromosome:TGACv1:Pt:34281:35795:1_gene:AIG90425_transcript:AIG90425_gene_biotype:protein_coding_transcript_biotype:protein_coding_gene_symbol:atpA_description:ATP_synthase_CF1_alpha_subunit	LPVE-EQIA	149.6578078737141	2.4532766836670263	2.5916519138351943	136.88527631848606	1144.3955068370192
AIG90436_pep_chromosome:TGACv1:Pt:54523:55956:1_gene:AIG90436_transcript:AIG90436_gene_biotype:protein_coding_transcript_biotype:protein_coding_gene_symbol:rbcL_description:ribulose-1,5-bisphosphate_carboxylase/oxygenase_large_subunit	AGTC-EEMI	2.4373666495084763	2.627047173678875	0.7113057263195515	0.7634536810219288	0.5377435237169266
AIG90436_pep_chromosome:TGACv1:Pt:54523:55956:1_gene:AIG90436_transcript:AIG90436_gene_biotype:protein_coding_transcript_biotype:protein_coding_gene_symbol:rbcL_description:ribulose-1,5-bisphosphate_carboxylase/oxygenase_large_subunit	RVAL-EACV	14.38280376791954	3.509225383400917	3.6417560130357742	1.1114115491509438	0.3626135364174843
AIG90436_pep_chromosome:TGACv1:Pt:54523:55956:1_gene:AIG90436_transcript:AIG90436_gene_biotype:protein_coding_transcript_biotype:protein_coding_gene_symbol:rbcL_description:ribulose-1,5-bisphosphate_carboxylase/oxygenase_large_subunit	PELA-AACE	4.134381946420771	1.0294368490576744	4.163856621734727	3.9163470660404793	4.378759500400342
TRIAE_AA0012410.1	AKVW-ELLH	2.5112239122390747	2.538969576358795	2.722770631313324	2.580909848213196	2.9194443225860596
TRIAE_AA0033560.1	VISV-IESR	0.8457043157544757	0.7323336086506862	0.7792550576551207	0.8175606354457607	0.7543035106526791
TRIAE_AA0073320.1	EALV-GDKV	2.09024609061549	2.054295448561545	2.029842306812451	1.9996473825608536	1.8062584987784323
TRIAE_AA0090450.2	RVLQ-VIRR	1.5311444699764252	1.5904446606190283	1.4714595973491669	1.6032732278108597	1.523593470454216
TRIAE_AA0091630.1	GLVM-ASAA	5.402636021375656	1.4073429435105647	1.3401437041134092	5.590861290693283	1.1950125180982178
TRIAE_AA0126110.3	QGAS-VLTF	9.99533297662196	4.264678811795068	9.797244825143672	1.0810931724302049	9.159874888778255
TRIAE_AA0157860.1	PMQR-QNLL	2.64023494720459	1.7979045510292053	1.8508238196372986	2.1599661111831665	1.9369141459465027
TRIAE_AA0177350.1	TVDP-RLAA	0.3912854290433962	0.2785067912428797	0.25066304010502555	0.38936805640145866	0.2989149126789762
TRIAE_AA0183780.1	RRVA-RRAG	0.4919921513646841	2.1417176127433777	2.0386730656027794	1.586815223222834	2.00590181350708
TRIAE_AA0198190.1	GPSC-SVSD	1.6703480686554024	1.680076606579746	1.8500900882675295	1.7131408374928871	1.7558037216558633
TRIAE_AA0223690.2	GASL-ELLE	1.746741883456707	1.771713562309742	2.6325074177135432	2.2229230842033583	8.022365905344486
TRIAE_AA0279110.1	FNSG-LSVG	4.250473178002446	17.72584673829737	3.116111810443468	156.22139831669764	21.439812679797875
TRIAE_AA0284670.1	SIPE-RAYD	1.5959514448920689	1.5610396180182162	1.4447950865133972	1.7063747842899541	1.705023416835811
TRIAE_AA0298040.1	LGSA-VSRA	1.8868584036827087	1.8946868777275085	1.9070520401000977	1.9328066110610962	2.1875957250595093
TRIAE_AA0312790.1	IPSG-VADV	90.45365140947759	87.24223115291525	81.33121831541725	77.37718577564021	89.3551004024196
TRIAE_AA0326140.1	YMVR-ALKK	0.17910036630928516	2.589037299156189	2.809913992881775	0.5119999721646309	2.3790632486343384
TRIAE_AA0332820.2	GISS-REDL	4.67014370434683	2.3845008836399204	29.746426409858532	14.222469692174347	30.51488000340605
TRIAE_AA0345270.1	HCFE-GPEW	1.3894628584384918	1.5787525177001953	1.3997068405151367	1.285052865743637	1.5816516280174255
TRIAE_AA0351440.1	NLIP-KNIK	0.10631487797945738	0.09744357224553823	0.11138453241437674	0.10189782455563545	0.1384619940072298
TRIAE_AA0352860.1	VPCL-EFSK	6.943563287943826	7.379695571946026	6.773309196178641	1.6802483680782494	7.271018223372891
TRIAE_AA0360610.1	HKQC-FASA	1.655913946807661	1.490478456943412	1.9609041920843047	10.908861898379932	2.1364616779347374
TRIAE_AA0379320.3	VAVA-ASLA	0.24159402027726173	0.25451965257525444	0.29381307028234005	0.2463901787996292	0.23544472083449364
TRIAE_AA0437810.1	EAFL-SLHG	4.872939302886873	15.91333857633467	16.4485927986534	15.851681565131877	1.0017868935837686
TRIAE_AA0449890.1	DVTL-QPAL	2.828940861276541	2.5791836881488557	3.0061595038294326	2.879978619405041	2.45602239438459
TRIAE_AA0467670.1	VVLP-GVAT	1.6723410040140152	1.2031443156301975	1.4783716276288033	1.9403239265084267	1.5858522355556488
TRIAE_AA0471840.1	GLLH-SLVA	1.2771674394607544	0.4509820528328419	1.2908905595541	0.25939262844622135	1.181524783372879
TRIAE_AA0473630.3	EDNE-LHFY	0.22635316848754883	0.1992962881922722	0.18040110915899277	0.16689903661608696	0.20815225690603256
TRIAE_AA0511580.1	NNWH-LSAD	0.7103198915719986	0.7144062370061874	0.5792302787303925	0.5400630533695221	0.6684933453798294
TRIAE_AA0536680.1	LGIF-HSGI	15.544451594352722	14.32011866569519	15.363475648708004	2.5729546766513876	5.220692069467287
TRIAE_AA0538710.3	LELE-LDLA	2.3641998767852783	17.500317692756653	14.323874115943909	12.910999059677124	18.948646187782288
TRIAE_AA0545260.1	VTAT-LLSD	0.36688173071795294	1.9447524775999177	1.6920892949939752	1.8268704678083112	1.7084868161152977
TRIAE_AA0552330.1	FPEY-GSIS	0.41109781278715707	0.4069617878559856	0.3936582979239351	0.36413285125644934	0.3529971464263745
TRIAE_AA0558280.3	KVLA-LGPE	18.712642026097296	121.95759273468603	127.37643583346551	142.5183391571045	123.16191308884581
TRIAE_AA0567610.1	LAMC-SSQA	0.2046896293759346	0.29584947042167187	0.2243974848865652	0.23325850814580917	0.2539745078953769
TRIAE_AA0572880.2	SNRL-SLID	0.1972738914191723	0.1809893287718296	0.21512139961123466	0.20668741688132286	0.19795560836791992
TRIAE_AA0575770.1	SATA-RIWP	0.3720901608467102	2.45987069606781	1.8628258109092712	0.32154649682343006	2.647953763604164
TRIAE_AA0598720.1	QEQC-NGEP	3.456044744421764	3.8938206735249508	3.569840715700031	3.352718159660225	3.1031269402482615
TRIAE_AA0627000.3	PSHH-TGGD	3.1340171597354507	2.5305018001585453	3.2745192303133788	2.206025480113332	2.916332931594237
TRIAE_AA0637320.2	FASA-IQIG	3.0837610869225323	2.527097358523546	2.8608746610216667	3.011748885318508	2.925182443836882
TRIAE_AA0643810.1	PNPL-PVSD	1.8871136819570489	1.7852144537164916	1.8019754897950069	1.7616940075348855	1.8848675023017294
TRIAE_AA0659470.2	AAGS-GGGE	1.5006527974076769	1.4177045971155167	0.5665746575390034	0.576261334711847	1.4162006147365553
TRIAE_AA0663220.1	EGRI-LSGL	0.6407391588744261	0.6236410533130121	0.6471459592715662	0.7181076424198067	0.7212839590969956
TRIAE_AA0664160.2	FIAC-TGAT	1.3126919567584991	0.6915214818472963	0.46695733815431595	4.3950254917144775	0.6445827819406986
TRIAE_AA0725730.1	PRVL-SAAA	1.3523297652694792	1.3078138260183931	1.5924311251874728	1.431599919897232	1.063243862208158
TRIAE_AA0729690.1	VKPA-LQAL	0.9368969266321285	0.8961399103378453	1.0824204683303833	0.8307433086142555	0.17309840529357157
TRIAE_AA0752070.2	EIGS-WSDV	4.26464802774834	15.173213924709081	12.586819496591586	15.624101357641731	15.087879566109383
TRIAE_AA0790220.1	IDLP-LQVK	16.302224857582896	16.619066218036533	15.40677605885875	14.906706917626781	14.547721102265783
TRIAE_AA0797520.1	VAAP-LEAL	1.3906447053557391	6.7871243993171255	0.42762021715765497	0.1802366077899933	1.4635139719444625
TRIAE_AA0799130.1	MRNL-NSAL	1.4772369414567947	1.8411456942558289	2.1708156019449234	1.900384470820427	2.321917712688446
TRIAE_AA0808650.1	AEIK-KLKL	5.152753293514252	4.447190165519714	4.918380081653595	4.254048764705658	4.307396113872528
TRIAE_AA0809170.1	PVAS-GGIH	2.1730863600969315	137.13316351175308	97.04064443707466	15.762886852025986	13.945401906967163
TRIAE_AA0834820.1	MQDS-GEVD	0.4164811670780182	0.4374113827943802	0.41174717247486115	0.40404990315437317	0.25987258553504944
TRIAE_AA0838160.1	ESRK-ADFT	2.7997748437799013	2.567509119943346	2.8437985281261375	2.0652929433805287	1.708815556179732
TRIAE_AA0869500.1	QYDD-GPSL	0.4345562718808651	0.39998118951916695	0.42588921636343	0.45178404450416565	0.4742441810667515
TRIAE_AA0898650.1	TSSA-ASFV	0.3406558531506094	0.4169097549949973	0.35054820017288824	0.31283144601235846	0.36769241897243576
TRIAE_AA0903910.1	FHSG-GVDA	1.8432500238709841	1.5665875912023597	1.9129477267047874	1.7652823334687595	1.6573998365132538
TRIAE_AA0923130.1	AHPW-SLPS	0.4738985728472471	0.49445175379514694	0.4642432238906622	0.35347012616693974	0.4643489085137844
TRIAE_AA0931050.1	KQPT-IIFG	0.17139606375142405	0.18922296146551193	0.19145868587297682	0.17051955432718302	0.1833587813409674
TRIAE_AA0931480.1	LGSK-FRSL	3.2759492543511146	3.2937049031083214	2.9849441799078975	3.221912851065901	3.2396451953327015
TRIAE_AA0933540.1	GRVA-LTRA	0.6139005906879902	0.4747479222714901	0.46455246582627296	0.5167809695708037	0.5162991508841515
TRIAE_AA0945260.1	AQWC-EANG	0.8633422194554536	0.8966888226814095	0.9552065683302502	2.288143515586853	0.9657428549474334
TRIAE_AA0946690.1	IIPI-VVSF	1.8181918783428825	1.2357684894432843	1.2672909322221075	1.5653951738033811	1.4115855433239737
TRIAE_AA0969580.1	GGAA-ASSC	2.4885542831457705	2.0292397383205474	2.0745627299119693	2.1564155485244436	1.6630359292030334
TRIAE_AA0975400.2	LAVK-EAAW	43.794778777005966	7.394095583323676	5.165742982883983	36.22599688293436	112.38597195354296
TRIAE_AA0980930.4	MYNK-EENP	9.00776910817657	7.502074016055605	44.24925171801831	8.276677928325332	7.634862384884716
TRIAE_AA1004820.1	VTPE-LSCP	5.481492931155199	5.3644619160435525	4.814219821968224	5.52538908028498	5.7827810748331245
TRIAE_AA1013090.1	AVGK-LLIE	1.2152110040187836	1.5212924480438232	1.1954085230827332	1.1819297075271606	1.473592758178711
TRIAE_AA1027110.3	KLAS-AISY	1.216176062822342	1.2766209840774536	1.3312543630599976	0.9112025946378708	1.2278503328561783
TRIAE_AA1028450.1	DVVP-RIVD	99.90946412086487	0.3992460936282638	113.08249752225956	0.19942877255380154	20.99761689908754
TRIAE_AA1084280.5	AEGI-VEYL	1.8026495575904846	1.4204349517822266	0.8830675184726715	1.9282068014144897	2.3607290983200073
TRIAE_AA1100220.1	YVDT-RGDA	0.3648730516433716	1.7928582429885864	1.6512774378061295	1.5785658359527588	1.4127200692892075
TRIAE_AA1107660.1	TGDR-WVLD	1.2785926803834333	1.1487272694484172	0.8476393416816386	1.2691330458363312	1.2031378113679154
TRIAE_AA1128620.1	TSLS-LSPS	0.5076123853127612	0.5752608074185668	0.5122280045003973	0.4920879542399303	0.5177571345319252
TRIAE_AA1141220.1	LKPE-QRKP	1.7109668254852295	0.5843042302876711	0.6172345094382763	1.3302527368068695	1.2432562708854675
TRIAE_AA1171210.15	LSSY-EYVS	10.3625233092144	10.848026456381959	9.947806294091631	10.410364397921104	9.151464845257205
TRIAE_AA1171210.2	MYNK-EENP	3.7932006205242113	3.4662700263477673	3.9186930164142684	20.5850407273581	3.7679625702816066
TRIAE_AA1174150.1	CLAR-TKSD	0.4055990191903796	0.39546923855426874	0.8920684325059506	0.32902689461164303	0.3923426163285819
TRIAE_AA1212450.1	VPCL-EFSK	0.4788361955434084	1.9885799288749695	2.476768970489502	15.213519148528576	0.5678226817399263
TRIAE_AA1236200.1	YVKG-GDVA	1.6359391878154659	1.682540137577038	1.8601081780347988	0.49348121881484985	1.9731388050612049
TRIAE_AA1273240.2	ALLN-PGFK	0.4429091736674309	0.5124291032552719	0.37485864758491516	0.37058619037270546	0.3701850436627865
TRIAE_AA1282020.2	PAVQ-ETVR	183.35188998793527	32.39094369072588	145.6586687558337	126.81068300705843	676.8167661513204
TRIAE_AA1298320.1	IDID-AELG	3.4578343977948793	3.3351392274714664	3.3517412534019	2.251359933671895	2.5637180028947335
TRIAE_AA1302580.1	ISDA-IKTV	1.0660683810710907	0.20889892615377903	1.2851217985153198	0.4166204072535038	0.31683746818453074
TRIAE_AA1329740.1	GRLV-GAEE	1.8337106108665466	1.877844214439392	1.46579048037529	1.7138807773590088	1.6914142370224
TRIAE_AA1346720.1	QHQI-TSRV	0.5421466167801455	0.46236200630664825	0.5623823963105679	0.4842900149524212	0.5356707908213139
TRIAE_AA1356400.1	LLFK-PGVL	2.5413761660456657	2.69895388931036	2.69688118994236	2.5497021451592445	2.6507657915353775
TRIAE_AA1357950.1	RGGR-LPDL	0.15667409263551235	0.17970456182956696	0.14676528610289097	0.17085491493344307	0.2533753775060177
TRIAE_AA1363520.1	LSTR-NELI	2.770737189249216	4.109188953406244	4.4713783012406605	3.521246361056024	3.1042025656779986
TRIAE_AA1365040.1	QHAA-AGGD	2.4494453072547913	2.3092836141586304	2.8302581906318665	2.0758761763572693	2.681383967399597
TRIAE_AA1365320.1	EGPT-LENS	0.49073629081249237	0.48053365387022495	0.44458492286503315	0.4880581386387348	0.47579835914075375
TRIAE_AA1369850.1	DTRY-MHSK	2.3947529147218387	2.240868979751563	2.3846007294077936	2.5315183642286945	2.477079993655992
TRIAE_AA1379420.1	VNLA-KSAA	1.3416883764556713	1.3356579288239137	1.4809789253961934	1.6103219677477751	1.382996633744359
TRIAE_AA1380580.1	MISP-AFSV	0.8683821995744004	0.7843991876892359	0.25457265071327834	0.7959596291184425	0.8039439276392485
TRIAE_AA1392390.1	PDHL-ALSG	1.2400611340999603	1.3134284019470215	1.242821842432022	1.7834626677782288	1.9517604790633545
TRIAE_AA1428820.1	ISAL-EEVV	283.0376374021856	123.60852343643111	142.08835656141022	1.0289592262524865	95.3486195739104
TRIAE_AA1440720.1	EAPA-PLTT	26.212452094524785	23.945815454188647	27.25773374157591	22.354971137281815	21.473045102806353
TRIAE_AA1461890.1	NGVT-YTLQ	2.921963632106781	2.1662022471427917	2.2603418827056885	12.105047106742859	13.542855083942413
TRIAE_AA1479650.1	PLSL-AGLF	1.546991364685761	1.548473239998152	1.5715324076114419	1.5557022776737592	1.982447862625122
TRIAE_AA1541160.1	FGRP-TGRA	0.07650312036275864	0.2164282575249672	0.21480974495176436	0.23071291616659248	0.19130754470825195
TRIAE_AA1550480.1	LEVV-TEAW	1.2393060321692309	1.1941862391123377	0.9638855848113064	0.33230240635258307	1.3106440833202253
TRIAE_AA1562300.1	GERK-APAI	2.1806473470258565	1.9185149685693768	1.86809765317741	1.9041146171313912	1.809463728004089
TRIAE_AA1567440.1	TEPQ-AVEV	3.977570593357086	4.5962687730789185	4.664645433425903	4.688974320888519	4.597747027873993
TRIAE_AA1574960.1	SSIT-NISY	1.0146761406359581	0.9533340026799744	0.501191971794681	4.724825511948501	0.9849405036115285
TRIAE_AA1610780.1	LAAD-HPRR	0.6429912596940994	0.8667789101600647	0.7272494584321976	0.7378231287002563	0.6325548738241196
TRIAE_AA1637270.1	DGRI-LIPE	4.534735679626465	1.1347432136535645	9.288557767868042	1.6440673470497131	1.5645525455474854
TRIAE_AA1644160.1	PDNV-NDVL	4.054409321107338	3.968692163869637	3.6877946150844503	3.6988849666611303	3.8233510288660355
TRIAE_AA1652790.1	DKMT-LTVS	0.39415176575991984	0.4836729814127362	0.5119241175788092	0.5360919632385459	0.38487855456170567
TRIAE_AA1691030.1	ADGE-PQGP	0.6943984553217888	0.33028870448470116	0.33111995458602905	0.687687411904335	0.3038372900336981
TRIAE_AA1731220.1	LVTQ-RRSN	0.540624126791954	0.5339208617806435	0.5308737605810165	0.5243165642023087	0.5794729068875313
TRIAE_AA1739250.1	SYYP-SASG	1.6742118000984192	2.1215938702225685	2.5185095071792603	8.635538220405579	2.535263992846012
TRIAE_AA1759780.1	LFKK-GVGA	1.8078230023384094	1.658561110496521	1.3109421730041504	1.737168788909912	2.083020508289337
TRIAE_AA1769130.1	IPFD-GWSA	0.680770218372345	0.7715650498867035	0.9980194866657257	0.9189220368862152	0.983201265335083
TRIAE_AA1773650.1	IVNQ-INVE	4.157584755736366	4.343027709771597	4.581653538164562	4.279554105977196	4.5048387747161955
TRIAE_AA1804360.1	WLTD-SEQE	2.80980203642922	2.3017362358610156	2.6977331022024464	2.4085271892548246	2.552391489250154
TRIAE_AA1808350.3	MVLM-VSAN	0.5665378198027611	3.1626857221126556	3.1115424881960783	0.6801061257719994	3.3280741224713397
TRIAE_AA1839890.1	ASKT-TRNK	46.70444190502167	48.14726114273071	7.201959639787674	55.423160791397095	56.86255216598511
TRIAE_AA1855340.1	DLLG-EAAA	2.494085738633953	2.2645334223663647	2.3533230336064745	1.8078692665760379	2.4734654075007176
TRIAE_AA1868060.1	DDTN-LIEK	3.5799436569213867	1.9880626201629639	3.72165048122406	3.644735813140869	2.06924968957901
TRIAE_AA1869430.1	GWGP-FIEH	1.5870285630226135	2.3527531027793884	9.343840777873993	1.5998575687408447	1.975748710334301
TRIAE_AA1974380.1	AAAL-LEPE	0.39482175108848167	0.4971402007878504	0.5103068087538194	0.5285871974419873	0.40587346781825445
TRIAE_AA1994440.1	AVTG-VTLP	0.9803488254547119	0.9866285026073456	0.8814163506031036	0.7560157477855682	0.7303830832242966
TRIAE_AA2045740.1	ASIL-FVVS	0.7388648875057697	0.7500735508569726	0.8355047553777695	0.749313298612833	0.803218849003315
TRIAE_AA2065240.1	RASR-AELL	1.2324279248714447	1.124993920326233	1.0162026062607765	1.0826270878314972	1.5619341731071472
TRIAE_AA2078630.2	GEGN-ERRL	21.30865268405415	19.938073001981152	20.596446252112674	3.75852111149921	20.2438475144892
TRIAE_AA2137050.1	HPHL-LLLL	2.3743229838803286	1.7471637074921103	2.939043364450179	2.16036625254376	2.4059566686301626
TRIAE_AA2142650.4	LKAK-LGET	25.117281317710876	26.757662415504456	43.00077795982361	11.507022678852081	33.26835787296295
TRIAE_AA2143830.1	GITA-VLKG	0.30067321713298173	0.471409998780606	0.3910785243628738	0.3730663172351691	0.3700525218011552

## Sheet: Table S9
Table S9. Proposed sites of hydrolysis by endogenous proteases in other proteases in healthy Khakasskaya cultivar
Trypsin
Protease	Protease family	Non-specific end of semi-tryptic peptide	Hyperscore, 1st biological, 1st technical replicate	Hyperscore, 1st biological, 2nd technical replicate	Hyperscore, 2nd biological, 1st technical replicate	Hyperscore, 2nd biological, 2nd technical replicate	Hyperscore, 3rd biological, 1st technical replicate	Hyperscore, 3rd biological, 2nd technical replicate
TRIAE_AA1511420.1	Peptidase_M41	ERSI-AGIE	0.380560240033	0.276198196619	0.300935579359	0.364435852702	0.328964084283	0.343251053567
TRIAE_AA0866980.1	TAXi_C	GYYF-GITG	1.90502237736	1.66872371026	1.27154555993	1.53919563049	1.68299702728	1.59000170832
TRIAE_AA0982720.1	TAXi_C	DSES-VVLL	0.20584525913	0.386283483356	0.403264453635	0.392701109871	0.425388576463	0.43398834765
TRIAE_AA1139630.1	TAXi_C	SARY-TPML	1.81515021215	2.24211942473	1.77695667498	1.57924755477	1.56322964273	1.73951949453
TRIAE_AA1296100.1	Peptidase_C1	MITT-RAGP	1.29527381776	1.26510348937	1.1310027101	1.40990942185	1.2427693228	1.24146435669
TRIAE_AA1674490.1	Peptidase_C1	KHRQ-QGRL	0.349425552646	1.22959082495	1.37813433744	0.379656575982	0.417091849687	0.396400862437
AspN
Protease	Protease family	Non-specific end of semi-AspN peptide	Hyperscore, 1st biological, 1st technical replicate	Hyperscore, 2nd biological, 1st technical replicate	Hyperscore, 2nd biological, 2nd technical replicate	Hyperscore, 2nd biological, 3rd technical replicate	Hyperscore, 3rd biological, 1st technical replicate	Hyperscore, 3rd biological, 2nd technical replicate	Hyperscore, 3rd biological, 3rd technical replicate
TRIAE_AA1899630.1	TAXi_C	RVVA-TVES	2.69717884652	2.5015192303	3.13530346649	2.62694450688	2.82790406028	2.89248137468	2.79854531368

## Sheet: Table S10
Table S10. Proposed sites of hydrolysis by endogenous proteases in other proteases in infected by P. recondita Khakasskaya cultivar
Trypsin
Protease	Protease family	Non-specific end of semi-tryptic peptide	Hyperscore, 1st biological, 1st technical replicate	Hyperscore, 1st biological, 2nd technical replicate	Hyperscore, 2nd biological, 1st technical replicate	Hyperscore, 3rd biological, 1st technical replicate	Hyperscore, 3rd biological, 2nd technical replicate
TRIAE_AA0241240.3	Peptidase_M17	VHLI-GFGY	0.30665262452	0.311469027098	0.284435775588	0.353074964662	0.308726676121
TRIAE_AA0346070.2	TAXi_C	GGMD-IGGG	1.10311289229	0.392844903556	1.73517597869	0.491585013375	1.63304889947
TRIAE_AA0544900.2	Peptidase_C13	HGVP-KDYT	0.350610591359	0.248403057456	0.379402921639	0.392168282211	0.401621123029
TRIAE_AA0866980.1	TAXi_C	GYYF-GITG	2.11800290757	1.73714155999	1.92540534156	1.57565270477	2.08299159294
TRIAE_AA0982720.1	TAXi_C	DSES-VVLL	0.935552268615	1.89899641939	0.552382382585	1.85403080285	0.564255763663
		VDGV-ALSG	0.359643721953	0.424932528287	0.264254242182	0.40984111838	0.384458871558
TRIAE_AA1094780.6	Peptidase_M24_C	KNPM-ELTG	0.43749464714	0.337758436884	0.420318824409	0.363937216837	0.373408924503
TRIAE_AA1139630.1	TAXi_C	SARY-TPML	2.213691377	2.09654735424	1.75934833482	1.77886861627	1.44734722701
TRIAE_AA1292430.1	Peptidase_S8	GYDN-NQQQ	0.141790569661	0.204378868277	0.246702163529	0.253307473456	0.267020542224
TRIAE_AA1296100.1	Peptidase_C1	MITT-RAGP	1.29906516306	1.37959445625	1.26563818664	1.11727736797	1.25735070449
TRIAE_AA1396170.4	Peptidase_S10	HYAG-YITV	0.400350574347	0.460684778029	0.339250969291	0.47559743327	0.448283622578
TRIAE_AA1430320.1	TAXi_N	GSLS-LGGD	4.89376830117	2.41341746523	5.18141097255	2.41376896832	2.43331958184
TRIAE_AA1463480.2	Peptidase_M41	TLTN-LVNE	2.11644559146	1.81358321436	2.06087290123	1.51888211224	1.85721003569
TRIAE_AA1511420.1	Peptidase_M41	ERSI-AGIE	0.313299933102	0.346604929518	0.389173880513	0.347479486688	0.440160746997
TRIAE_AA1799490.1	Peptidase_M20	PPVV-ALRA	0.383997972627	0.340468642123	0.460141530333	0.388365922699	0.32394396334
TRIAE_AA1831060.1	Peptidase_S8	FPDQ-TLQL	1.18834794313	1.11305107176	1.10938891768	1.17153540999	1.19028722495
AspN
Protease	Protease family	Non-specific end of semi-AspN peptide	Hyperscore, 1st biological, 1st technical replicate	Hyperscore, 1st biological, 2nd technical replicate	Hyperscore, 1st biological, 3rd technical replicate	Hyperscore, 2nd biological, 1st technical replicate	Hyperscore, 3rd biological, 1st technical replicate	Hyperscore, 3rd biological, 2nd technical replicate
TRIAE_AA0346070.2	TAXi_C	APRD-MVYT	1.10203516945	1.29212916179	1.26561391109	1.2579721807	1.15221620282	1.25709445775
TRIAE_AA0544900.2	Peptidase_C13	VPKD-YTGE	0.154988627881	0.233005836606	0.149663060904	0.162885535508	0.132073823363	0.145508855581
TRIAE_AA1899630.1	TAXi_C	RVVA-TVES	2.44788834782	2.68309481058	2.75489952933	2.74512558885	2.90590503995	3.07468219872

[truncated: 2 more sheets: Table S11, Table S12]
